# Supplementary material for: Reduced Maintenance DNA Methylation Thresholds Enable Sensitive Reporter Assays for UHRF1 and DNMT1 Inhibition
Source: Adv Sci (Weinh). 2026 Mar 26;13(32):e19080. doi: 10.1002/advs.202519080 (PMC13252609; doi:10.1002/advs.202519080)
Supplement: Supplementary file 2 — Supporting File 2: advs74964‐sup‐0002‐TableS1.xlsx. [file ADVS-13-e19080-s002.xlsx]

## Sheet: Sheet1
Table S1 Summary of HTS of a Bioactive Compound Library using MT1hypo-SFRP1-Luc cells
Index	Fold Change	Compound Name	CAS Num.	Mol. Wt.	Pathways	Receptor
1	1.21081	Parenabol	13103-34-9	452.67	Endocrinology & Hormones	Androgen Receptor
2	0.98018	Defactinib	1073154-85-4	510.49	Angiogenesis	FAK
3	1.0955	ML-7 hydrochloride	110448-33-4	452.74	Apoptosis	PKA; PKC; MLCK
4	0.836036	Omarigliptin	1226781-44-7	398.43	Proteases/Proteasome	DPP-4
5	1.26847	Itopride hydrochloride	122892-31-3	394.9	Neuroscience	AChE
6	2.42162	EPZ004777	1338466-77-5	539.67	Chromatin/Epigenetic	DOT1L
7	0.403604	PX-12	141400-58-0	188.32	Metabolism	TRX (HT-29 cells); TRX (MCF-7)
8	0.461261	Enasidenib	1446502-11-9	473.38	Metabolism	IDH2
9	1.15315	Orelabrutinib	1655504-04-3	427.5	Angiogenesis	BTK
10	1.03784	Almotriptan Malate	181183-52-8	469.55	GPCR/G Protein	5-HT1B/1D
11	0.345946	CL-387785	194423-06-8	381.23	Angiogenesis	EGFR
12	1.21081	1-nm-pp1	221244-14-0	331.41	Cell cycle/Check point	CDK7;permeable protein kinase D (PKD)
13	5.53514	GW 9662	22978-25-2	276.68	Metabolism	PPARα; PPARγ; PPARδ
14	0.230631	RPI-1	269730-03-2	297.31	Apoptosis	Met; RET; CTND1; DCDB2; PLCγ
15	1.44144	GW 4064	278779-30-9	542.84	Metabolism	FXR
16	0.0864865	SC202671	312917-14-9	332.42	MAPK	JNK2; JNK3
17	0.922523	Resorcinolnaphthalein	41307-63-5	382.36	Endocrinology & Hormones	ACE2
18	1.2973	BIBR 1532	321674-73-1	331.36	DNA Damage/DNA Repair	Telomerase
19	0.807207	Tenovin-1	380315-80-0	369.48	Apoptosis	Mdm2; p53
20	1.06667	Phthalic Acid Monooctyl Ester	4376-20-9	278.34	Metabolism	CYP17
21	0.691892	CaMKP Inhibitor	52789-62-5	377.32	Neuroscience	CaMKP
22	0.922523	5-Aminolevulinic acid hydrochloride	5451-09-2	167.59	Autophagy	Autophagy
23	0.951351	Liothyronine sodium	55-06-1	672.96	Endocrinology & Hormones	TRα; TRβ
24	0.74955	EVP-6124 hydrochloride	550999-74-1	357.3	Neuroscience	α7 nAChR
25	0.518919	Epirubicin hydrochloride	56390-09-1	579.98	DNA Damage/DNA Repair	Topo
26	0.691892	USL311	1373268-67-7	422.57	Autophagy	CXCR4
27	0.0288288	Verubulin hydrochloride	917369-31-4	315.8	Cytoskeletal Signaling	microtubule
28	0.922523	Cedryl acetate	77-54-3	264.41	Microbiology&virology	antifungal
29	0.893694	Apoptosis Activator 2	79183-19-0	306.14	Apoptosis	Caspase-3
30	0.864865	ICG001	847591-62-2	548.63	Cytoskeletal Signaling	Wnt/β-catenin;CBP
31	0.201802	BIIB021	848695-25-0	318.76	Cytoskeletal Signaling	HSP90
32	0.98018	LXR-623	875787-07-8	422.78	Metabolism	LXRα; LXRβ
33	1.15315	LCZ696	936623-90-4	915.98	Endocrinology & Hormones	RAAS
34	0.951351	Benzyl alcohol	100-51-6	108.14	Metabolism	ALDH
35	0.922523	Glasdegib	1095173-27-5	374.44	Stem Cells	Smoothened
36	0.864865	Triacetin	102-76-1	218.2	Microbiology&virology	Antifungal
37	0.778378	GW7647	265129-71-3	502.75	Metabolism	PPARα;PPARγ;PPARδ
38	1.03784	L-quebrachitol	642-38-6	194.18	Cytoskeletal Signaling	Wnt
39	1.06667	Methyl salicylate	119-36-8	152.15	Membrane transporter/Ion channel	TRPV1
40	0.893694	Atorvastatin	134523-00-5	558.64	Metabolism	HMG-CoA reductase
41	0.922523	Capsaicin	404-86-4	305.41	Membrane transporter/Ion channel	hTRPV1( in HEK293 cell)
42	0.893694	Calcipotriol	112965-21-6	412.6	Metabolism	Vitamin D receptor
43	1.0955	Retinyl acetate	127-47-9	328.5	Metabolism	VA
44	1.15315	Latanoprost	130209-82-4	432.59	Endocrinology & Hormones	prostanoid selective FP receptor; retinoid X receptor α
45	1.2973	N,N-Diethyl-m-toluamide	134-62-3	191.27	Neuroscience	AChE
46	0.0864865	Toxoflavin	84-82-2	193.16	Cytoskeletal Signaling	TCF4/β-catenin
47	1.18198	(R)-Terazosin	109351-34-0	387.43	GPCR/G Protein	α1a-adrenoceptor;α1b-adrenoceptor ;α1d-adrenoceptor
48	0.605405	2-Chloropyrazine	14508-49-7	114.53	Cell cycle/Check point	CDK2
49	1.0955	Anestan	151-67-7	197.39	Membrane transporter/Ion channel	Glycine receptor; GABAR; NMDA receptor; Potassium Channel
50	0.864865	D-Pantethine	16816-67-4	554.72	Metabolism	VB5
51	1.2973	JAK2 Inhibitor V	195371-52-9	344.45	Angiogenesis	JAK2; JAK2 (V617F)
52	1.21081	Propofol	2078-54-8	178.28	Membrane transporter/Ion channel	GABAR; Sodium Channel
53	1.18198	Etidronate	2809-21-4	206.03	Microbiology&virology	HAP; PTPase S; V-type proton ATPase catalytic subunit
54	1.0955	Picrocrocin	138-55-6	330.4	Apoptosis	Apoptosis
55	0.893694	Etofenamate	30544-47-9	369.34	Immunology/Inflammation	COX
56	0.0864865	Exatecan Mesylate	169869-90-3	531.55	DNA Damage/DNA Repair	Topo I
57	1.47027	Picolamine	3731-52-0	108.14	Proteases/Proteasome	DPP-4
58	0.144144	Febrifugine	24159-07-7	301.34	Microbiology&virology	Anti-infection;IL Receptor
59	1.26847	(-)-Cotinine	486-56-6	176.22	Neuroscience	Nicotinic Receptor
60	0.778378	CCI-006	292053-42-0	332.33	Metabolism	Mitochondria
61	0.778378	Lupetidine	504-03-0	113.2	Neuroscience	AChR
62	0.663063	ETC-206	1464151-33-4	408.45	MAPK	MNK1;MNK2
63	0.0864865	Beta-Tetralone	530-93-8	146.19	Metabolism	CYP2A
64	1.00901	Muscone	541-91-3	238.41	Membrane transporter/Ion channel	MMP-9; P-gp (P-glycoprotein)
65	0.836036	Asatone	38451-63-7	448.51	NF-Κb	NF-κB
66	0.663063	Pargyline	555-57-7	159.23	Metabolism	MAO
67	0.922523	Betahistine dihydrochloride	5579-84-0	209.12	GPCR/G Protein	H3 receptor
68	0.778378	Fenipentol	583-03-9	164.25	Metabolism	CES1
69	0.893694	2-(Hydroxymethyl)pyridine	586-98-1	109.13	Metabolism	PDE
70	1.15315	Vitamin E Acetate	58-95-7	472.76	Metabolism	VE
71	1.03784	Vitamin E	59-02-9	430.71	Cytoskeletal Signaling	GST Mu 3; GST omega-1; GSTP; SEC14-like protein; PKC; VE
72	1.15315	Nikethamide	59-26-7	178.23	Membrane transporter/Ion channel	GABAR
73	1.2973	Glucosyringic acid	33228-65-8	360.3	Immunology/Inflammation	Immunology & Inflammation related
74	0.0576577	AZD4573	2057509-72-3	429.94	Cell cycle/Check point	CDK9
75	0.922523	2-Aminoethanethiol	60-23-1	77.15	GPCR/G Protein	Cystine; NPYR2; Somatostatin Receptor
76	1.26847	Acetylcholine chloride	60-31-1	181.66	Neuroscience	AChR
77	0.74955	Benzyl isothiocyanate	622-78-6	149.22	Microbiology&virology	antibiotic
78	1.26847	AZD-8529 mesylate	1314217-69-0	583.58	Neuroscience	mGluR2
79	0.778378	Sparsentan	254740-64-2	592.8	Endocrinology & Hormones	angiotensin II receptor;Endothelin A receptor
80	0.922523	4-Methylpyrazole	7554-65-6	82.1	Neuroscience	ADH; CAT
81	1.18198	Bornyl acetate	76-49-3	196.29	Immunology/Inflammation	IL receptor
82	1.23964	Pempidine	79-55-0	155.28	Neuroscience	Nicotinic Receptor; ganglion
83	1.03784	Dexpanthenol	81-13-0	205.25	Metabolism	VB5
84	1.38378	Phytic acid	83-86-3	660.04	Metabolism	Endogenous Metabolite; Xanthine Oxidase
85	1.12432	Oxacillin sodium	1173-88-2	423.43	Microbiology&virology	antibiotic
86	1.06667	Guaiacol	90-05-1	124.14	Immunology/Inflammation	COX; NF-κB
87	1.15315	Ethoxyquin	91-53-2	217.31	Metabolism	HSP90
88	1.00901	Eugenol	97-53-0	164.2	Microbiology&virology	Antibacterial; Parasite
89	0.864865	Citicoline	987-78-0	488.32	GPCR/G Protein	Dopamine
90	0.720721	Obtusifolin	477-85-0	284.26	Oxidation-Reduction	Antioxidant
91	1.12432	yGsy2p-IN-1	2415003-97-1	352.26	Others	yGsy2p;Hgys1
92	1.15315	FG 7142	78538-74-6	225.25	Membrane transporter/Ion channel	GABAA receptor
93	1.06667	TTNPB	71441-28-6	348.48	Metabolism	RARα; RARβ; RARγ; RARγ
94	1.38378	Cinchophen	132-60-5	249.26	Immunology/Inflammation	COX
95	0.807207	Carvedilol	72956-09-3	406.47	Angiogenesis	Adrenergic Receptor; HIF; E-selectin; NADPH; Vcam; Potassium Channel; VEGFR;LDL oxidation
96	0.605405	Inosine	58-63-9	268.23	Immunology/Inflammation	XO
97	1.15315	Piracetam	7491-74-9	142.16	Neuroscience	AMPA
98	1.15315	JNJ-40411813	1127498-03-6	344.88	Neuroscience	mGluR2
99	2.88288	Anastrozole	120511-73-1	293.37	Endocrinology & Hormones	Aromatase
100	1.00901	Ropivacaine hydrochloride	98717-15-8	310.86	Membrane transporter/Ion channel	Sodium Channel;K2P (two-pore domain potassium channel) TREK-1
101	0.317117	Sunitinib Malate	341031-54-7	532.56	Angiogenesis	Kit; FLT3; PDGFRβ; VEGFR2
102	0.836036	Ethaverine hydrochloride	985-13-7	431.96	Metabolism	MAO
103	1.0955	Probenecid	57-66-9	285.36	Membrane transporter/Ion channel	TRPV2
104	1.00901	Dexibuprofen	51146-56-6	206.28	Apoptosis	Bcl-2; COX; Cystic fibrosis transmembrane conductance regulator; PPARγ; thrombomodulin
105	0.720721	ML-9	105637-50-1	361.29	Cytoskeletal Signaling	AKT
106	0.951351	Alverine citrate	5560-59-8	473.57	GPCR/G Protein	5-HT
107	0.663063	Allylthiourea	109-57-9	116.19	Metabolism	MAO
108	1.00901	Phthalylsulfacetamide	131-69-1	362.36	Microbiology&virology	Antibacterial
109	0.547748	Prochlorperazine Maleate	84-02-6	606.09	GPCR/G Protein	D2
110	0.951351	Cilnidipine	132203-70-4	492.53	Membrane transporter/Ion channel	Dual L-and N-type calcium channel
111	0.663063	Clofazimine	2030-63-9	473.4	DNA Damage/DNA Repair	DNA; CzcO-like
112	1.47027	Pheniramine maleate	132-20-7	356.42	GPCR/G Protein	HT
113	1.12432	Indometacin	53-86-1	357.79	Immunology/Inflammation	COX-1; COX-1; COX-2; PDE2; PLA2
114	0.778378	Menadione	58-27-5	172.18	Metabolism	Thrombin; VK
115	0.922523	L-Tryptophan	73-22-3	204.23	Others	Amino Acids and Derivatives
116	0.778378	Glucosamine	3416-24-8	179.17	Apoptosis	Chitosanase; MMP-9; NF-κB; IFγ; TNF-α
117	0.864865	Byakangelicol	26091-79-2	316.3	Neuroscience	COX-2
118	1.0955	Dabigatran etexilate	211915-06-9	627.73	Proteases/Proteasome	Thrombin
119	1.06667	Oxybuprocaine hydrochloride	5987-82-6	344.88	Membrane transporter/Ion channel	Sodium Channel
120	4.78559	Gliquidone	33342-05-1	527.63	Membrane transporter/Ion channel	Potassium Channel
121	1.00901	Sulindac	38194-50-2	356.41	Immunology/Inflammation	COX
122	0.115315	PSB-12062	55476-47-6	337.39	Neuroscience	P2X4
123	1.0955	Oxcarbazepine	28721-07-5	252.27	Membrane transporter/Ion channel	Sodium Channel
124	0.922523	Terphenyllin	52452-60-5	338.35	Metabolism	α-glucosidase
125	1.23964	Nitroxoline	4008-48-4	190.16	Microbiology&virology	antibacterial
126	0.98018	Alkomide	3011-89-0	200.58	Microbiology&virology	Antibiotic
127	0.547748	4-hydroxyphenyl acetate	3233-32-7	152.15	Immunology/Inflammation	NRF2
128	1.00901	Gabexate mesylate	56974-61-9	417.48	Proteases/Proteasome	Serine Protease
129	1.4991	Pramoxine hydrochloride	637-58-1	329.86	Membrane transporter/Ion channel	Sodium Channel
130	1.2973	Minoxidil	38304-91-5	209.25	Immunology/Inflammation	COX-1; Potassium Channel
131	1.12432	Pasiniazid	2066-89-9	290.28	Immunology/Inflammation	COX; NADPH
132	1.52793	Inositol	87-89-8	180.16	Metabolism	VB
133	1.32613	Idebenone	58186-27-9	338.45	Oxidation-Reduction	Antioxidant
134	0.663063	Benzethonium chloride	121-54-0	448.09	Neuroscience	α4β2 nAChRs; α7 nAChRs
135	1.12432	Linezolid	165800-03-3	337.35	Metabolism	AOA; AOB
136	0.864865	Bicalutamide	90357-06-5	430.37	Endocrinology & Hormones	Androgen Receptor
137	0.74955	Erlotinib	183321-74-6	393.44	Angiogenesis	EGFR
138	0.691892	Berberine hydrochloride	633-65-8	371.8	Microbiology&virology	Antibiotic
139	0.288288	9-ING-41	1034895-42-5	404.35	PI3K/Akt/mTOR	GSK-3β
140	1.32613	Lycobetaine	72510-04-4	266.27	Microbiology&virology	Antibacterial
141	0.864865	Diclofenac diethylamine	78213-16-8	369.29	Neuroscience	COX;huMan COX-2(in CHO cells);human COX-1(in CHO cells);ovine COX-2;ovine COX-1
142	1.06667	Isoliquiritin apioside	120926-46-7	550.5	NF-Κb	NF-κB
143	0.74955	Amodiaquine hydrochloride	6398-98-7	464.82	GPCR/G Protein	histamine N-methyl transferase
144	1.03784	Loxoprofen	68767-14-6	246.3	Immunology/Inflammation	COX
145	1.00901	Phenylephrine hydrochloride	61-76-7	203.67	GPCR/G Protein	α1-adrenergic receptor
146	0.98018	Salicoside	138-52-3	286.28	Immunology/Inflammation	COX
147	0.74955	Artesunate	88495-63-0	384.42	JAK/STAT Signaling	STAT
148	0.49009	Voxilaprevir	1535212-07-7	868.94	Microbiology&virology	HCV
149	1.06667	D-Mannitol	69-65-8	182.17	Metabolism	MDH
150	0.922523	XE 991 dihydrochloride	122955-13-9	449.37	Membrane transporter/Ion channel	Kv7.1 channel;Kv7.2 channel;Kv7.2 + Kv7.3 channel;M-current
151	0.951351	Moxisylyte hydrochloride	964-52-3	315.84	Neuroscience	Adrenergic Receptor
152	0.74955	Norgestimate metabolite Norelgestromin	53016-31-2	327.46	Metabolism	Drug Metabolite
153	0.922523	Dibucaine	85-79-0	343.46	Membrane transporter/Ion channel	AChR; CAM; Sodium Channel
154	0.98018	Carbetapentane citrate	23142-01-0	525.59	Neuroscience	AChR
155	2.36396	MT 63-78	1179347-65-9	326.35	PI3K/Akt/mTOR	AMPK;mTORC1
156	0.864865	Econazole	27220-47-9	381.68	Microbiology&virology	14-α Demethylase
157	1.44144	Baloxavir	1985605-59-1	483.49	Microbiology&virology	Influenza virus
158	0.172973	BCI	1245792-51-1	317.42	Metabolism	phosphatase
159	1.58559	Flopropione	2295-58-1	182.18	GPCR/G Protein	5-HT1A
160	1.38378	Pyrantel tartrate	33401-94-4	356.39	Microbiology&virology	Parasite
161	2.85405	Fenspiride hydrochloride	5053-08-7	296.79	Metabolism	PDE3; PDE4
162	1.18198	Thioridazine hydrochloride	130-61-0	407.04	Neuroscience	5-HT; Adrenergic Receptor; Dopamine; Potassium Channel
163	1.0955	Ellagic acid	476-66-4	302.19	GPCR/G Protein	Carbonic anhydrase; CK2; Smoothened; PKA; PKC; Syk;ATP-competitive CK2
164	1.00901	Cilostazol	73963-72-1	369.46	Metabolism	PDE3
165	0.98018	Promethazine	60-87-7	284.42	GPCR/G Protein	5-HT; mAChR; Adrenergic Receptor; CAM; D2; H1 receptor
166	0.893694	Sulfinpyrazone	57-96-5	404.48	Immunology/Inflammation	COX; cMOAT
167	0.98018	Pefloxacin Mesylate	70458-95-6	429.46	DNA Damage/DNA Repair	Topo IV
168	0.98018	Guanidine hydrochloride	50-01-1	95.53	Autophagy	Arginase; Lysozyme; Ribonuclease pancreatic; Argininosuccinate synthase
169	0.922523	Pipemidic acid	51940-44-4	303.32	Microbiology&virology	Antibiotic
170	0.922523	Atropine	51-55-8	289.37	Neuroscience	mAChR
171	0.951351	Celecoxib	169590-42-5	381.37	Immunology/Inflammation	COX-2
172	1.03784	Clozapine	5786-21-0	326.82	GPCR/G Protein	M1 mAChR; α2-adrenoceptor; D2
173	0.922523	Naphazoline hydrochloride	550-99-2	246.74	Neuroscience	Adrenergic Receptor
174	1.00901	Acexamic Acid	57-08-9	173.21	Immunology/Inflammation	Amino Acids and Derivatives; COX
175	1.35495	Homatropine Methylbromide	80-49-9	370.29	Neuroscience	mAChR (SHR-E); mAChR (WKY-E)
176	0.74955	Glycerol Tri-n-octanoate	538-23-8	470.68	Others	Others
177	0.98018	Edaravone	89-25-8	174.2	Oxidation-Reduction	Free radical scavengers
178	0.864865	Tetryzoline	84-22-0	200.28	GPCR/G Protein	α-adrenergic receptor
179	0.922523	Eprosartan Mesylate	144143-96-4	520.62	Endocrinology & Hormones	AT1 receptor
180	0.864865	Telotristat ethyl	1033805-22-9	574.98	Metabolism	tryptophan hydroxylase
181	0.74955	Mercaptopurine	50-44-2	152.18	Metabolism	IMPDH; HPRT
182	0.893694	Mephenesin	59-47-2	182.22	Neuroscience	NMDAR
183	0.0576577	Flubendazole	31430-15-6	313.29	Cytoskeletal Signaling	microtubule
184	1.58559	Phenytoin sodium	630-93-3	274.25	Membrane transporter/Ion channel	Sodium Channel
185	0.893694	Atenolol	29122-68-7	266.34	GPCR/G Protein	β1-adrenergic receptor; β2-adrenergic receptor
186	0.0576577	Methylene Blue trihydrate	7220-79-3	373.9	Cytoskeletal Signaling	Tau aggregation
187	0.951351	Cinchonine	118-10-5	294.39	Membrane transporter/Ion channel	P-gp (P-glycoprotein)
188	1.12432	Ethamsylate	2624-44-4	263.31	GPCR/G Protein	Prostaglandin Receptor
189	0.922523	Olutasidenib	1887014-12-1	354.79	Metabolism	R132C-IDH1;R132H-IDH1
190	1.7009	Aspirin	50-78-2	180.16	Immunology/Inflammation	COX-1; COX-2
191	0.403604	DHODH-IN-11	1263303-95-2	265.27	Metabolism	DHODH
192	1.0955	Udenafil	268203-93-6	516.66	Metabolism	PDE5
193	1.21081	Oxethazaine	126-27-2	467.64	Membrane transporter/Ion channel	Sodium Channel
194	1.00901	Adiphenine hydrochloride	50-42-0	347.88	Neuroscience	Nicotinic Receptor
195	1.06667	Xylometazoline hydrochloride	1218-35-5	280.84	GPCR/G Protein	α1A-adrenergic receptor; α1B-adrenergic receptor; α1D-adrenergic receptor; α2A-adrenergic receptor; α2B-adrenergic receptor; α2C-adrenergic receptor
196	1.35495	Pentoxifylline	6493-05-6	278.31	GPCR/G Protein	A2; PDE
197	1.03784	Quinestrol	152-43-2	364.53	Endocrinology & Hormones	ER
198	1.44144	Dapoxetine HCl	129938-20-1	341.87	GPCR/G Protein	5-HT
199	1.03784	Doxapram hydrochloride monohydrate	7081-53-0	432.99	Membrane transporter/Ion channel	TASK-1; TASK-1/TASK-3 heterodimeric; TASK-3
200	0.951351	Enoxolone	471-53-4	470.68	Metabolism	Dehydrogenase
201	1.12432	Dienestrol	84-17-3	266.34	Endocrinology & Hormones	ER
202	1.12432	Cortisone acetate	50-04-4	402.49	Metabolism	Glucocorticoid Receptor
203	0.74955	4',5,7-Trimethoxyflavone	5631-70-9	312.3	Apoptosis	Caspase-3; PARP
204	0.663063	Hypericin	548-04-9	504.45	Microbiology&virology	antibacterial;antiviral;tyrosine kinases
205	1.03784	Ziprasidone hydrochloride monohydrate	138982-67-9	467.12	GPCR/G Protein	5-HT transporter; 5-HT1A; 5-HT1B; 5-HT1D; 5-HT2A; 5-HT2C; 5-HT6; 5-HT7; α1A-adrenergic receptor; α2A-adrenergic receptor; D1; D2; D3; H1 receptor; norepinephrine transporter (NET)
206	1.0955	(-)-Perillaldehyde	18031-40-8	150.22	Immunology/Inflammation	AhR;ROS;NRF2/HO1
207	1.21081	Primidone	125-33-7	218.26	Membrane transporter/Ion channel	nAChR; GABAR; GluR2; Sodium Channel
208	1.06667	Haloperidol	52-86-8	375.87	GPCR/G Protein	5-HT; Dopamine
209	1.32613	Sulfalene	152-47-6	280.3	Autophagy	DHPS
210	1.18198	4-Amino-3-hydroxybutyric Acid	924-49-2	119.12	Microbiology&virology	HIV-1
211	1.06667	Procaine	59-46-1	236.32	Membrane transporter/Ion channel	Sodium Channel
212	1.06667	Bupivacaine hydrochloride	18010-40-7	324.89	Membrane transporter/Ion channel	Sodium Channel
213	1.00901	Procainamide hydrochloride	614-39-1	271.79	Chromatin/Epigenetic	AChR; DNA (cytosine-5)-methyltransferase 1; Sodium Channel
214	1.21081	Betaine hydrochloride	590-46-5	153.61	Membrane transporter/Ion channel	Glycine betaine-binding periplasmic protein; Circadian clock protein KaiB
215	0.893694	Sodium 4-aminosalicylate dihydrate	6018-19-5	211.15	NF-Κb	Free radical scavengers; NF-κB
216	1.2973	Vanatone	70-70-2	150.17	Cell cycle/Check point	APE1
217	1.03784	Sipeimine-3β-D-glucoside	32685-93-1	591.8	Others	Others
218	1.15315	Toremifene	89778-26-7	405.96	Endocrinology & Hormones	ER
219	1.15315	4-Aminoantipyrine	83-07-8	203.24	Immunology/Inflammation	COX
220	0.605405	Urethane	51-79-6	89.09	Membrane transporter/Ion channel	α4β2 nAChR; glycine receptors; GABAR; AMPA; NMDA receptor
221	0.807207	Hydroxyzine Pamoate	10246-75-0	763.27	GPCR/G Protein	H1 receptor
222	0.922523	Puerarin 6''-O-Xyloside	114240-18-5	548.49	Proteases/Proteasome	Caspase
223	1.12432	Glafenine	3820-67-5	372.8	Immunology/Inflammation	COX
224	0.605405	Alisol A	19885-10-0	490.72	Autophagy	Autophagy
225	0.864865	Famprofazone	22881-35-2	377.52	Immunology/Inflammation	COX-1; COX-2
226	0.98018	2-Ethoxybenzamide	938-73-8	165.19	Immunology/Inflammation	COX
227	1.12432	Diphenylpyraline hydrochloride	132-18-3	317.85	GPCR/G Protein	H1 receptor
228	0.115315	Vasicine hydrochloride	7174-27-8	224.68	Microbiology&virology	tuberculosis
229	1.00901	Clofibric acid	882-09-7	214.65	Metabolism	PPAR
230	0.115315	physalin F	57423-71-9	526.5	Apoptosis	Apoptosis
231	0.807207	Fluphenazine hydrochloride	146-56-5	510.44	GPCR/G Protein	Dopamine
232	0.951351	Isopsoralenoside	905954-18-9	366.32	Endocrinology & Hormones	Estrogen Receptor/ERR;Estrogen/progestogen Receptor
233	0.951351	Folic acid	59-30-3	441.4	Metabolism	VB9
234	0.98018	6-Methoxyluteolin	520-11-6	316.26	Membrane transporter/Ion channel	Calcium Channel;Histamine Receptor
235	0.807207	Adenine	73-24-5	135.13	Neuroscience	Adenine phosphoribosyltransferase
236	1.03784	Acetaminophen	103-90-2	151.16	Immunology/Inflammation	COX-1; COX-2
237	0.720721	Dichlorophen	97-23-4	269.13	Microbiology&virology	Parasite
238	0.951351	Urapidil hydrochloride	64887-14-5	423.94	GPCR/G Protein	5-HT; α-adrenergic receptor
239	1.21081	Cetirizine dihydrochloride	83881-52-1	461.81	GPCR/G Protein	H1 receptor
240	0.98018	Alfuzosin hydrochloride	81403-68-1	425.91	GPCR/G Protein	α-adrenergic receptor
241	0.634234	Antazoline hydrochloride	2508-72-7	301.82	GPCR/G Protein	H1 receptor
242	1.00901	Budesonide	51333-22-3	430.54	Metabolism	Glucocorticoid Receptor
243	1.12432	Ipratropium bromide monohydrate	66985-17-9	430.38	Neuroscience	mAChR
244	0.576577	MI-538	1857417-10-7	566.6	Chromatin/Epigenetic	Menin-MLL
245	1.21081	Arbidol hydrochloride	131707-23-8	513.88	Microbiology&virology	Influenza A virus
246	1.03784	Halcinonide	3093-35-4	454.96	Metabolism	Glucocorticoid Receptor
247	0.98018	Bumetanide	28395-03-1	364.41	Membrane transporter/Ion channel	Na-K-Cl cotransporter
248	0.836036	Molsidomine	25717-80-0	242.23	NF-Κb	NOD
249	1.21081	Zalcitabine	7481-89-2	211.22	Microbiology&virology	HIV
250	0.98018	Diltiazem hydrochloride	33286-22-5	450.98	Membrane transporter/Ion channel	Calcium Channel
251	1.21081	Mebhydrolin napadisylate	6153-33-9	420.52	GPCR/G Protein	HT; mAChR
252	1.00901	Balofloxacin	127294-70-6	389.42	DNA Damage/DNA Repair	DNA gyrase
253	1.26847	Suplatast tosilate	94055-76-2	499.64	Immunology/Inflammation	Th2 cytokine
254	0.778378	Nitrendipine	39562-70-4	360.36	Membrane transporter/Ion channel	Calcium Channel
255	0.893694	Azelnidipine	123524-52-7	582.65	Membrane transporter/Ion channel	Calcium Channel
256	0.547748	Trichlormethiazide	133-67-5	380.66	Membrane transporter/Ion channel	Na+/K+-ATPase; Carbonic anhydrase
257	0.74955	1-Ethyl-2-benzimidazolinone	10045-45-1	162.19	Membrane transporter/Ion channel	Calcium Channel
258	0.922523	Glimepiride	93479-97-1	490.62	Membrane transporter/Ion channel	SUR1; SUR2A; SUR2B
259	0.0864865	Sanguinarine chloride	5578-73-4	367.78	Angiogenesis	Egr-1; VEGFR
260	1.4991	Cefdinir	91832-40-5	395.41	Metabolism	PBPs; MPO
261	1.00901	Estradiol valerate	979-32-8	356.51	Endocrinology & Hormones	Androgen Receptor
262	1.00901	Nicoform	3569-99-1	152.15	Microbiology&virology	Anti-infection
263	0.893694	Cefpiramide acid	70797-11-4	612.64	Microbiology&virology	PBPs
264	1.18198	Brinzolamide	138890-62-7	383.51	Metabolism	Carbonic anhydrase II
265	1.00901	ZT 52656A hydrochloride	115730-24-0	390.87	Endocrinology & Hormones	kappa opioid receptor
266	1.21081	(±)-Bisoprolol hemifumarate	104344-23-2	383.49	GPCR/G Protein	β1-adrenergic receptor
267	0.74955	Felodipine	72509-76-3	384.26	Membrane transporter/Ion channel	L-type calcium channel
268	0.778378	Vagistat	65899-73-2	387.71	Microbiology&virology	14-α Demethylase
269	0.778378	Clemastine fumarate	14976-57-9	459.97	GPCR/G Protein	H1 receptor
270	1.32613	Duvoglustat hydrochloride	73285-50-4	199.63	Metabolism	α-glucosidase
271	0.836036	Bosutinib	380843-75-4	530.45	Angiogenesis	Abl; c-Src
272	1.32613	Oltipraz	64224-21-1	226.34	Microbiology&virology	Reverse Transcriptase;HIF-1α
273	0.922523	Oxaliplatin	61825-94-3	397.29	DNA Damage/DNA Repair	DNA synthesis
274	0.951351	Nebivolol hydrochloride	152520-56-4	441.9	GPCR/G Protein	β1-adrenoceptor
275	1.18198	Rocuronium bromide	119302-91-9	609.68	Neuroscience	mAChR
276	0.951351	Roxatidine Acetate hydrochloride	93793-83-0	384.9	GPCR/G Protein	H2 receptor
277	0.0576577	Mitoxantrone hydrochloride	70476-82-3	517.4	DNA Damage/DNA Repair	Topo II
278	1.41261	Pranoprofen	52549-17-4	255.28	GPCR/G Protein	PGE2
279	0.98018	Anagrelide	68475-42-3	256.09	Metabolism	PDE
280	1.38378	Inarigivir soproxil	942123-43-5	703.62	Microbiology&virology	HCV
281	1.84505	ACY-775	1375466-18-4	330.36	Chromatin/Epigenetic	HDAC6
282	1.38378	Nisoldipine	63675-72-9	388.41	Membrane transporter/Ion channel	L-type Cav1.2
283	1.23964	Urapidil	34661-75-1	387.48	GPCR/G Protein	5-HT; α1-adrenergic receptor
284	1.21081	Pancuronium bromide	15500-66-0	732.67	Neuroscience	AChR; mAChR
285	2.19099	Depofemin	313-06-4	396.58	Endocrinology & Hormones	ER
286	1.12432	Nefiracetam	77191-36-7	246.31	Membrane transporter/Ion channel	GABAR
287	0.836036	Maprotiline hydrochloride	10347-81-6	313.86	GPCR/G Protein	5-HT; mAChR; Adrenergic Receptor; H1 receptor; Noradrenaline transporter (Sodium-dependent)
288	1.35495	Nylidrin hydrochloride	849-55-8	335.87	GPCR/G Protein	β-adrenergic receptor
289	0.951351	Amiloride hydrochloride	2016-88-8	266.09	Proteases/Proteasome	uPA
290	0.74955	Saxagliptin hydrate	945667-22-1	333.43	Proteases/Proteasome	DPP-4
291	1.06667	Ticagrelor	274693-27-5	522.57	Metabolism	Midazolam 4-hydroxylation; P2Y12; CYP2C9
292	0.893694	Benazepril hydrochloride	86541-74-4	460.95	Endocrinology & Hormones	ACE
293	1.06667	Loteprednol etabonate	82034-46-6	466.95	Metabolism	Glucocorticoid Receptor
294	1.7009	BMS986260	2001559-19-7	382.07	Stem Cells	TGFβR1
295	0.115315	Docetaxel trihydrate	148408-66-6	861.95	Apoptosis	Bcl-2; Tubulin β-1 chain
296	1.23964	Amorolfine hydrochloride	78613-38-4	353.97	Microbiology&virology	Antibiotic
297	0.98018	Fluticasone propionate	80474-14-2	500.57	Endocrinology & Hormones	ER; Mineralocorticoid Receptor; Glucocorticoid Receptor; Cytosolic PLA2
298	1.21081	Pemetrexed acid	137281-23-3	427.41	DNA Damage/DNA Repair	DHFR; GARFT; Thymidylate synthase
299	0.720721	Linagliptin	668270-12-0	472.54	Proteases/Proteasome	DPP-4
300	0.922523	Levetiracetam	102767-28-2	170.21	Membrane transporter/Ion channel	Calcium Channel; Synaptic vesicle glycoprotein 2A
301	0.893694	Fenoprofen calcium dihydrate	53746-45-5	558.63	Immunology/Inflammation	COX-1; COX-2
302	0.836036	PF-06700841 (P-Tosylate)	2140301-96-6	561.60	Angiogenesis	JAK1;JAK2;JAK3
303	0.951351	Secnidazole	3366-95-8	185.18	Microbiology&virology	Antibiotic
304	0.836036	Diclofenac	15307-86-5	296.15	Immunology/Inflammation	COX
305	0.893694	Terazosin hydrochloride	63074-08-8	423.89	GPCR/G Protein	α-adrenergic receptor
306	1.03784	Antrodin A	656830-24-9	314.4	Others	Others
307	1.18198	Sibiricose A6	241125-75-7	548.49	Oxidation-Reduction	Antioxidant
308	1.0955	Meptazinol hydrochloride	59263-76-2	269.81	Endocrinology & Hormones	Opioid Receptor
309	0.98018	Protriptyline hydrochloride	1225-55-4	299.84	GPCR/G Protein	Sert (Sodium-dependent)
310	0.893694	Brompheniramine hydrogen maleate	980-71-2	435.31	GPCR/G Protein	HT
311	0.893694	Prednisolone phosphate sodium	125-02-0	484.39	Metabolism	Glucocorticoid Receptor
312	0.951351	Loperamide hydrochloride	34552-83-5	513.51	Endocrinology & Hormones	δ-opioid receptor; κ-opioid receptor; κ-opioid receptor; μ-opioid receptor
313	1.21081	Tamsulosin hydrochloride	106463-17-6	444.97	GPCR/G Protein	α1A-adrenergic receptor; α1B-adrenergic receptor; α1D-adrenergic receptor
314	0.98018	Sumatriptan succinate	103628-48-4	413.49	GPCR/G Protein	5-HT
315	0.836036	Seratrodast	112665-43-7	354.44	Immunology/Inflammation	COX; TXA2R
316	0.893694	Thalidomide	50-35-1	258.23	Apoptosis	TNF-α
317	1.21081	Pioglitazone	111025-46-8	356.44	Metabolism	PPAR
318	0.74955	Losartan potassium	124750-99-8	461.01	Endocrinology & Hormones	AT1 receptor
319	1.18198	Eletriptan HBr	177834-92-3	463.43	GPCR/G Protein	5-HT1B; 5-HT1D
320	0.778378	Levodropropizine	99291-25-5	236.31	GPCR/G Protein	HT
321	0.387239	Valdecoxib	181695-72-7	314.36	Immunology/Inflammation	COX-2
322	1.23212	Foscarnet sodium	63585-09-1	191.95	Microbiology&virology	Reverse Transcriptase; Reverse Transcriptase
323	1.37294	Thioproline	444-27-9	133.17	GPCR/G Protein	Annexin A5
324	1.19692	Tetroquinone	319-89-1	172.09	Oxidation-Reduction	Antioxidant
325	1.23212	Meropenem	96036-03-2	383.46	Microbiology&virology	β-Lactamase; D-alanyl-D-alanine carboxypeptidase DacB
326	0.70407	Pizotifen Malate	5189-11-7	429.53	GPCR/G Protein	5-HT
327	0.774477	Betaxolol hydrochloride	63659-19-8	343.89	GPCR/G Protein	β1-adrenergic receptor
328	4.9989	SW-100	2126744-35-0	316.78	Chromatin/Epigenetic	HDAC1;HDAC2;HDAC3;HDAC4;HDAC5;HDAC6;HDAC7;HDAC8;HDAC9;HDAC10;HDAC11
329	1.30253	Methyl-hesperidin	11013-97-1	624.59	Cytoskeletal Signaling	Akt; PKC
330	0.915292	Rivastigmine	123441-03-2	250.34	Neuroscience	AChE
331	0.457646	Prasugrel	150322-43-3	373.44	Neuroscience	P2Y; P2Y12
332	1.33773	Proparacaine hydrochloride	5875-06-9	330.86	Membrane transporter/Ion channel	Voltage-gated sodium channel
333	1.0209	Amlodipine Besylate	111470-99-6	567.05	Membrane transporter/Ion channel	Calcium Channel
334	0.985699	3-AMINO-1,2,4-TRIAZINE	1120-99-6	96.09	Others	Others
335	1.0209	Modaline sulfate	2856-75-9	275.33	Metabolism	MAO
336	1.0209	N-Acetyl-L-tyrosine	537-55-3	223.23	Others	Others
337	1.09131	Pyr10	1315323-00-2	449.37	Membrane transporter/Ion channel	TRPC3
338	0.140814	PTC-028	1782970-28-8	405.32	Cell cycle/Check point	BMI-1
339	1.19692	Acarbose	56180-94-0	645.6	Metabolism	α-glucosidase
340	1.12651	Clorprenaline hydrochloride	6933-90-0	250.16	GPCR/G Protein	β-adrenergic receptor
341	0.246425	Acecainide	32795-44-1	277.36	Membrane transporter/Ion channel	Sodium Channel
342	0.950495	Ciprofloxacin hydrochloride	93107-08-5	367.8	DNA Damage/DNA Repair	DNA gyrase; Topo II; Topo IV
343	1.26733	Sitagliptin	486460-32-6	407.32	Proteases/Proteasome	DPP-4
344	0.59846	Gemcitabine	95058-81-4	263.2	Autophagy	Autophagy; DNA synthesis
345	1.0209	Methscopolamine	155-41-9	398.29	Neuroscience	mAChR
346	1.30253	Probucol	23288-49-5	516.84	Membrane transporter/Ion channel	ABCA1; CES1
347	1.05611	Clomipramine hydrochloride	17321-77-6	351.31	GPCR/G Protein	5-HT; Sert (Sodium-dependent); GSTP; Noradrenaline transporter (Sodium-dependent);dopamine transporter (DAT)
348	0.809681	Lithium citrate tribasic tetrahydrate	6080-58-6	281.98	PI3K/Akt/mTOR	IMPDH; mGluR3; GSK-3β
349	0.844884	PF-06446846	1632250-49-7	433.9	Others	PCSK9
350	1.16172	Carsalame	2037-95-8	163.13	Microbiology&virology	Antibiotic
351	0.739274	GSK-3β inhibitor 1	187325-53-7	222.24	PI3K/Akt/mTOR	GSK-3β
352	1.09131	Amcinonide	51022-69-6	502.57	GPCR/G Protein	Annexin A1; Glucocorticoid Receptor
353	1.09131	Zomepirac Sodium	64092-48-4	313.71	Metabolism	PDE2
354	1.30253	Quinidine hydrochloride	6151-40-2	378.89	Membrane transporter/Ion channel	Potassium Channel; Sodium Channel
355	1.12651	Zonisamide	68291-97-4	212.23	Membrane transporter/Ion channel	Calcium Channel; Carbonic anhydrase; Sodium Channel
356	1.09131	Lobeline hydrochloride	134-63-4	373.92	Neuroscience	nAChR; Nicotinic Receptor
357	1.0209	Meclofenamate Sodium	6385-02-0	318.14	Immunology/Inflammation	COX-1; COX-2
358	1.19692	Dichlorisone Acetate	79-61-8	455.4	Neuroscience	AChE
359	2.46425	Nilutamide	63612-50-0	317.22	Endocrinology & Hormones	Androgen Receptor
360	1.05611	Taltirelin acetate	1549593-23-8	465.46	Endocrinology & Hormones	THR
361	1.65457	Cinoxacin	28657-80-9	262.22	DNA Damage/DNA Repair	Topo II
362	1.79538	Meticrane	1084-65-7	275.34	Membrane transporter/Ion channel	Chloride Channel; Sodium Channel
363	1.30253	Metaraminol bitartrate	33402-03-8	317.29	GPCR/G Protein	α-adrenergic receptor
364	0.950495	Hydrocortisone butyrate	13609-67-1	432.55	GPCR/G Protein	Annexin A1; Glucocorticoid Receptor
365	1.0209	Spiperone	749-02-0	395.47	GPCR/G Protein	Dopamine
366	1.05611	Trimethadione	127-48-0	143.14	Membrane transporter/Ion channel	Calcium Channel
367	1.26733	GALNON TFA(475115-35-6(free base))	T8559	92.84	GPCR/G Protein	galanin receptor
368	1.0209	Isoxicam	34552-84-6	335.34	Immunology/Inflammation	COX
369	1.0209	Bephenium Hydroxynaphthoate	3818-50-6	443.53	Microbiology&virology	Parasite
370	1.0209	Hexamethonium Bromide	55-97-0	362.19	GPCR/G Protein	mAChR; Dopamine
371	1.68977	Procodazole	23249-97-0	190.2	Microbiology&virology	Antibacterial
372	1.16172	Ezatiostat	T5862	529.65	Oxidation-Reduction	GSTP
373	1.26733	Tizanidine hydrochloride	64461-82-1	290.17	GPCR/G Protein	α2 adrenergic receptor
374	1.05611	Meclocycline sulfosalicylate salt	73816-42-9	695.05	Microbiology&virology	antibiotic
375	1.09131	Flurbiprofen	5104-49-4	244.26	Immunology/Inflammation	COX; MRP
376	0.668867	Clofarabine	123318-82-1	303.68	DNA Damage/DNA Repair	RR
377	1.47855	Dimenhydrinate	523-87-5	469.96	GPCR/G Protein	H1 receptor
378	1.30253	Vigabatrin	60643-86-9	129.16	Membrane transporter/Ion channel	ABAT; GABA
379	0.668867	Triflupromazine hydrochloride	1098-60-8	388.88	GPCR/G Protein	5-HT; mAChR; Dopamine
380	1.0209	Orbifloxacin	113617-63-3	395.38	Microbiology&virology	Antibacterial
381	2.18262	Methylthiouracil	56-04-2	142.18	Immunology/Inflammation	antithyroid
382	0.59846	Ipriflavone	35212-22-7	280.32	Others	advanced glycation end products
383	1.19692	Evans blue	314-13-6	960.78	Neuroscience	vesicular glutamate uptake
384	0.633663	Hexylresorcinol	136-77-6	194.27	Proteases/Proteasome	diphenolase; monophenolase
385	0.880088	Protease-Activated Receptor-4 diTFA(245443-52-1(free base))	T7740	894.81	GPCR/G Protein	PAR-4
386	1.65457	Undecenoic acid	112-38-9	184.28	Microbiology&virology	antifungal
387	0.59846	Cisatracurium besylate	96946-42-8	1243.48	Neuroscience	AChR; Adrenergic Receptor
388	1.0209	Ataractan	115-46-8	267.36	GPCR/G Protein	5-HT
389	0.070407	Colchicine	64-86-8	399.44	Cytoskeletal Signaling	microtubule
390	1.0209	Indoprofen	31842-01-0	281.31	Immunology/Inflammation	COX
391	1.9714	Fipexide	34161-24-5	388.85	GPCR/G Protein	Dopamine
392	1.30253	AZ-32	2288709-96-4	328.37	DNA Damage/DNA Repair	ATM
393	1.30253	Isoxsuprine hydrochloride	579-56-6	337.84	GPCR/G Protein	β-adrenergic receptor
394	1.26733	Buflomedil hydrochloride	35543-24-9	343.85	GPCR/G Protein	α-adrenergic receptor
395	1.26733	(E/Z)-GSK5182	T7709	417.54	Endocrinology & Hormones	ERRγ;ROS
396	0.985699	AMG-510	2296729-00-3	560.59	GPCR/G Protein	KRAS G12C
397	1.05611	Diphenhydramine hydrochloride	147-24-0	291.82	GPCR/G Protein	H1 receptor
398	1.16172	Moxifloxacin hydrochloride	186826-86-8	437.89	DNA Damage/DNA Repair	Topo II; Topo IV
399	1.16172	Elamipretide Triacetate	1849610-71-4	819.94	Others	Others
400	1.37294	Sodium ceftiofur	104010-37-9	545.54	Microbiology&virology	Antibacterial
401	2.46425	Aniracetam	72432-10-1	219.24	GPCR/G Protein	5-HT; Dopamine; AMPA; GluR
402	1.23212	Rosiglitazone	122320-73-4	357.43	Metabolism	PPAR
403	1.16172	Fendiline hydrochloride	13636-18-5	351.91	Membrane transporter/Ion channel	Calcium Channel
404	1.51375	Prednisolone-21-acetate	52-21-1	402.48	Metabolism	Glucocorticoid Receptor
405	1.09131	Carvedilol phosphate	610309-89-2	522.49	Neuroscience	Adrenergic Receptor; Gap Junction Protein; E-selectin; NADPH dehydrogenase; Natriuretic peptides B; VCAM1; Potassium Channel; VEGFR;LDL oxidation
406	1.0209	Nimodipine	66085-59-4	418.44	Endocrinology & Hormones	AhR; Calcium Channel; Mineralocorticoid Receptor
407	1.05611	Estropipate	7280-37-7	436.56	Endocrinology & Hormones	ER
408	1.09131	Miconazole	22916-47-8	416.13	Immunology/Inflammation	14-α Demethylase; eNOS; iNOS; Potassium Channel
409	0.985699	Amoxicillin	26787-78-0	365.4	Microbiology&virology	antibiotic
410	1.09131	Z-IETD-FMK	210344-98-2	654.68	Apoptosis	Caspase-8
411	1.93619	Propantheline bromide	50-34-0	448.4	Neuroscience	mAChR
412	1.23212	Labetalol hydrochloride	32780-64-6	364.87	GPCR/G Protein	α1-adrenergic receptor
413	1.16172	Riluzole	1744-22-5	234.2	Membrane transporter/Ion channel	NMDA receptor; Sodium Channel;GABA
414	1.05611	Risperidal	106266-06-2	410.48	GPCR/G Protein	5-HT2A; α2C-adrenergic receptor; D2; D2L; D3
415	1.05611	Ginsenoside Rg5	186763-78-0	767.01	Tyrosine Kinase/Adaptors	IGF-1R
416	0.880088	Osalmid	526-18-1	229.23	DNA Damage/DNA Repair	RR
417	1.44334	Canrenone	976-71-6	340.46	Endocrinology & Hormones	Mineralocorticoid Receptor
418	1.26733	kuwanon G	75629-19-5	692.7	Metabolism	α-glucosidase;PTP1B;AChE;BChE
419	0.774477	Nitromide	121-81-3	211.14	Microbiology&virology	Parasite
420	1.12651	Aminoguanidine hydrochloride	1937-19-5	110.55	Immunology/Inflammation	iNOS
421	0.528053	chlophenadione	1146-99-2	256.69	Metabolism	VK
422	0.985699	Isovaleramide	541-46-8	101.15	Metabolism	Alcohol DHO
423	0.844884	Ticlopidine hydrochloride	53885-35-1	300.25	Neuroscience	P2 receptor
424	1.12651	Cefadroxil	50370-12-2	363.39	Microbiology&virology	PBPs
425	1.09131	Fluocinolone acetonide	67-73-2	452.49	Endocrinology & Hormones	Glucocorticoid Receptor
426	1.05611	Cinepazide maleate	26328-04-1	533.57	Membrane transporter/Ion channel	Calcium Channel
427	1.05611	Sildenafil citrate	171599-83-0	666.7	Metabolism	PDE5; PDE6
428	1.30253	Xylocaine	137-58-6	234.34	GPCR/G Protein	H1 receptor
429	1.37294	Octopamine hydrochloride	770-05-8	189.64	GPCR/G Protein	Dopamine
430	1.12651	Salvigenin	19103-54-9	328.32	Metabolism	hMAO-A
431	0.140814	KPT276	1421919-75-6	426.26	Membrane transporter/Ion channel	CRM1
432	1.09131	Venlafaxine hydrochloride	99300-78-4	313.86	GPCR/G Protein	5-HT
433	1.30253	Arbutin	497-76-7	272.25	Proteases/Proteasome	Tyrosinase
434	0.316832	Crystal Violet	548-62-9	407.98	DNA Damage/DNA Repair	DNA
435	0.457646	Sertraline hydrochloride	79559-97-0	342.69	GPCR/G Protein	5-HT
436	1.19692	Sotalol hydrochloride	959-24-0	308.82	GPCR/G Protein	β-adrenergic receptor; Potassium Channel
437	1.23212	Deracoxib	169590-41-4	397.37	Immunology/Inflammation	COX-2
438	1.51375	Deflazacort	14484-47-0	441.53	Metabolism	Glucocorticoid Receptor
439	0.70407	Irinotecan hydrochloride trihydrate	136572-09-3	677.18	DNA Damage/DNA Repair	Topo I
440	1.0209	Metoprolol tartrate	56392-17-7	342.41	GPCR/G Protein	β-adrenergic receptor
441	0.281628	Finasteride	98319-26-7	372.55	Endocrinology & Hormones	5-α reductase
442	1.19692	Timolol Maleate	26921-17-5	432.5	GPCR/G Protein	β1-adrenergic receptor; β2-adrenergic receptor
443	1.40814	Flutamide	13311-84-7	276.21	Endocrinology & Hormones	Androgen Receptor
444	1.16172	Abbolactone	52-01-7	416.57	Endocrinology & Hormones	Androgen Receptor
445	1.79538	Zileuton	111406-87-2	236.29	Immunology/Inflammation	COX-1; 5-Lipoxygenase
446	1.23212	Progesterone	57-83-0	314.47	Endocrinology & Hormones	ER; κ-opioid receptor
447	0.985699	Cytisine	485-35-8	190.25	Neuroscience	nAChR
448	1.16172	Doxofylline	69975-86-6	266.26	Metabolism	PDE
449	0.774477	Chlorpropamide	94-20-2	276.74	Membrane transporter/Ion channel	ABCC8
450	0.070407	KPT9274	1643913-93-2	610.64	Metabolism	NAMPT;PAK4
451	0.352035	Stylopine hydrochloride	96087-21-7	359.8	Immunology/Inflammation	Inos;COX-2
452	1.19692	Tetramisole hydrochloride	5086-74-8	240.75	Metabolism	SDH
453	0.950495	Aminothiazole	96-50-4	100.14	Microbiology&virology	Antibiotic
454	0.915292	Creatinine	60-27-5	113.12	Metabolism	Endogenous Metabolite
455	0.316832	Cetrimonium bromide	57-09-0	364.46	Microbiology&virology	Antibiotic
456	1.54895	Sasapyrine	552-94-3	258.23	Immunology/Inflammation	COX-1; COX-2
457	1.30253	Capitrol	773-76-2	214.05	Microbiology&virology	Antibiotic
458	1.05611	Chelidonic acid	99-32-1	184.1	Proteases/Proteasome	Caspase-1;NF-κB
459	0.070407	Zinc pyrithione	13463-41-7	317.7	Membrane transporter/Ion channel	Proton pump
460	1.19692	Cyclandelate	456-59-7	276.38	Others	ACAT
461	0.246425	L-(-)-α-Methyldopa	555-30-6	211.21	GPCR/G Protein	DOPA decarboxylase
462	0.809681	Clotrimazole	23593-75-1	344.84	Microbiology&virology	14-α Demethylase
463	0.950495	Bromocriptine mesylate	22260-51-1	750.7	Neuroscience	D2
464	1.58416	Dermofongin	130-16-5	179.6	Microbiology&virology	Antibiotic
465	0.774477	Sulfaguanidine	57-67-0	214.25	Autophagy	DHPS
466	1.26733	Tolperisone hydrochloride	3644-61-9	281.82	Membrane transporter/Ion channel	Sodium Channel
467	1.44334	Phthalylsulfathiazole	85-73-4	403.43	Microbiology&virology	Antibiotic
468	0.387239	Iodoquinol	83-73-8	396.96	Microbiology&virology	Antibiotic
469	0.563256	Phenylindione	83-12-5	222.25	Metabolism	VKOR complex subunit 1
470	0.211221	Tioxolone	4991-65-5	168.17	Metabolism	Carbonic anhydrase I
471	1.37294	Sodium dehydrocholate	145-41-5	424.51	Metabolism	lipolysis
472	1.09131	Methacycline hydrochloride	3963-95-9	478.88	Microbiology&virology	16S ribosome; 30S ribosome
473	1.23212	Fosphenytoin sodium	92134-98-0	406.24	Membrane transporter/Ion channel	Sodium Channel
474	1.19692	Lenvatinib	417716-92-8	426.85	Angiogenesis	FGFR1; PDGFRβ; VEGFR1/FLT1; VEGFR2/KDR; VEGFR3/FLT4
475	0.985699	Diammonium Glycyrrhizinate	79165-06-3	857	Metabolism	11-beta-hydroxysteroid dehydrogenase
476	2.49945	2-NP	65182-56-1	222.24	JAK/STAT Signaling	STAT1
477	1.09131	Esculin	531-75-9	340.28	Microbiology&virology	Antibacterial;Antiviral
478	0.950495	2,3-Butanedione 2-Monoxime	57-71-6	101.11	Cytoskeletal Signaling	Akt
479	2.32343	Camphor	76-22-2	152.24	Membrane transporter/Ion channel	TRP
480	0.633663	4-Hydroxybenzoic acid	99-96-7	138.12	Microbiology&virology	Antibacterial
481	1.37294	Methyl Vanillate	3943-74-6	182.17	Cytoskeletal Signaling	Wnt
482	1.30253	Ethyl Vanillate	617-05-0	196.2	Oxidation-Reduction	antioxidant
483	0.915292	TLR7/8 agonist 1 dihydrochloride	1620278-72-9	432.39	Immunology/Inflammation	TLR7; TLR8
484	1.26733	Dulcitol	608-66-2	182.17	Metabolism	Endogenous Metabolite
485	0.844884	IPI-549	1693758-51-8	528.56	PI3K/Akt/mTOR	PI3Kα/PI3Kβ/PI3Kγ
486	1.0209	6-Methoxy-2-naphthoic acid	2471-70-7	202.21	Neuroscience	NMDA receptor
487	0.739274	iFSP1	150651-39-1	323.35	Cell cycle/Check point	Ferroptosis
488	0.985699	BX430	688309-70-8	413.11	Neuroscience	human P2X4 receptor channels
489	0.844884	4-amino-1,8-Naphthalimide	1742-95-6	212.2	Chromatin/Epigenetic	PARP
490	0.105611	Zoliflodacin	1620458-09-4	487.44	DNA Damage/DNA Repair	Topoisomerase; DNA gyrase
491	1.05611	Myricetin	529-44-2	318.24	PI3K/Akt/mTOR	PI3Kγ
492	0.985699	Oleanolic Acid	508-02-1	456.72	Microbiology&virology	Antibiotic
493	0.563256	SC-43	1400989-25-4	431.8	Metabolism	SHP-1;STAT3;apoptosis
494	1.23212	CCT251545	1661839-45-7	421.92	Stem Cells	Wnt
495	1.58416	Glycyrrhizin	1405-86-3	822.93	Metabolism	Dehydrogenase;MAO
496	1.23212	DL-Menthol	89-78-1	156.15	Neuroscience	cholinesterase
497	0.844884	Hordenine	539-15-1	165.23	Microbiology&virology	antibiotic
498	0.915292	Tyrosol	501-94-0	138.07	Oxidation-Reduction	Antioxidant
499	0.915292	GW 6471	880635-03-0	619.67	Metabolism	PPARα
500	0.316832	GSK621	1346607-05-3	489.91	PI3K/Akt/mTOR	AMPK
501	1.23212	Erythritol	149-32-6	122.12	Metabolism	Endogenous Metabolite
502	1.0209	1-Methyladenosine	15763-06-1	281.27	Metabolism	Endogenous Metabolite
503	0.633663	Velneperit	342577-38-2	407.45	GPCR/G Protein	neuropeptide Y (NPY) Y5 receptor
504	0.211221	Compound 35	T8686	461.52	Others	Ebola (Mayinga); Marburg (Angola)
505	1.23212	Sodium erythorbate	6381-77-7	198.11	Oxidation-Reduction	Antioxidant
506	1.19692	4-Hydroxyantipyrine	1672-63-5	204.23	Immunology/Inflammation	COX-1; COX-2
507	1.09131	Sulfanilamide	63-74-1	172.2	Autophagy	DHPS
508	0.915292	LIN28 inhibitor LI71	1357248-83-9	335.4	Chromatin/Epigenetic	LIN28
509	0.880088	Chloropyramine hydrochloride	6170-42-9	326.26	GPCR/G Protein	FAK-VEGFR-3; H1 receptor
510	0.668867	Scopolamine N-oxide HBr	6106-81-6	400.26	Neuroscience	mAChR; Sucrase-isomaltase
511	0.985699	Basimglurant	802906-73-6	325.77	Neuroscience	mGlu5
512	0.985699	Warfarin sodium	129-06-6	330.31	Metabolism	VKOR complex subunit 1
513	0.985699	Manidipine dihydrochloride	89226-75-5	683.62	Membrane transporter/Ion channel	Calcium Channel
514	1.26733	Paeoniflorin	23180-57-6	480.46	Immunology/Inflammation	COX
515	0.774477	Bengenin	477-90-7	328.27	Apoptosis	IL-1β; IL-6; NF-κB; NOD; TNF-α
516	1.30253	Corticosterone	50-22-6	346.46	Metabolism	Glucocorticoid Receptor
517	1.19692	Metyrapone	54-36-4	226.27	Others	Camphor 5-monooxygenase;11β-HSD1
518	2.0418	Cyproheptadine hydrochloride	41354-29-4	341.88	GPCR/G Protein	5-HT2; SETD7; SETD9
519	0.70407	PRN1371	1802929-43-6	561.46	Angiogenesis	FGFR1; FGFR2; FGFR3; FGFR4; CSF-1R
520	2.28823	Dextromethorphan HBr monohydrate	6700-34-1	370.32	Endocrinology & Hormones	nAChR; δ-opioid receptor; κ-opioid receptor; μ-opioid receptor
521	1.23212	Cloperastine hydrochloride	14984-68-0	366.33	GPCR/G Protein	HT
522	1.12651	UT-34	2168525-92-4	356.27	Endocrinology & Hormones	androgen receptor
523	1.58416	Ranolazine dihydrochloride	95635-56-6	500.46	Membrane transporter/Ion channel	Calcium Channel; Sodium Channel
524	1.0209	Cytidine	65-46-3	243.22	DNA Damage/DNA Repair	Nucleoside Analogue
525	1.05611	DL-Adrenaline Hydrochloride	329-63-5	219.67	Neuroscience	Adrenergic Receptor
526	1.05611	2-Aminobenzenesulfonamide	3306-62-5	172.21	Autophagy	DHPS
527	1.33773	Tylosin	1401-69-0	916.1	Microbiology&virology	Antibiotic
528	1.0209	Dehydroepiandrosterone	53-43-0	288.42	Endocrinology & Hormones	Androgen Receptor
529	0.880088	Methiothepin mesylate	74611-28-2	452.65	GPCR/G Protein	5-HT; Dopamine
530	2.21782	Tacrine hydrochloride hydrate	206658-92-6	234.72	Neuroscience	AChR
531	0.352035	Podophyllotoxin	518-28-5	414.41	Cytoskeletal Signaling	microtubule; Topo II
532	0.985699	Indazole	271-44-3	118.14	Membrane transporter/Ion channel	Sodium Channel
533	1.61936	MLN8054	869363-13-3	476.86	Cell cycle/Check point	Aurora A; Aurora B; CK2; PKA; Lck
534	1.37294	RBN012759	2360851-29-0	378.46	Chromatin/Epigenetic	PARP14
535	1.23212	Chicago Sky Blue 6B	2610-05-1	992.8	Neuroscience	Glutamate Transporters
536	0.915292	Ferulic Acid	1135-24-6	194.19	Angiogenesis	FGFR1
537	1.05611	Palmitic acid	57-10-3	256.42	Metabolism	Endogenous Metabolite
538	1.16172	Succinic acid	110-15-6	118.09	Metabolism	Endogenous Metabolite
539	1.23212	Alpha-D-galactose	59-23-4	180.16	Metabolism	Endogenous Metabolite
540	1.83058	Avatrombopag	570406-98-3	649.65	Immunology/Inflammation	TPO
541	0.985699	Paeonol	552-41-0	166.17	Metabolism	MAO-A; MAO-B
542	0.774477	Daidzein	486-66-8	254.24	Metabolism	PPAR
543	0.563256	Naringin	10236-47-2	580.53	Metabolism	CYP450
544	0.528053	Sennoside A	81-27-6	862.74	Metabolism	MAO
545	1.26733	Dirithromycin	62013-04-1	835.07	Microbiology&virology	50S ribosome; 70S ribosome
546	0.809681	Cardiogenol C hydrochloride	1049741-55-0	296.75	Cytoskeletal Signaling	Wnt
547	0.774477	Isoniazid	54-85-3	137.14	Metabolism	CAT; NAPDH
548	0.880088	Pyridoxine	65-23-6	169.18	Cell cycle/Check point	PLK
549	0.915292	Floxuridine	50-91-9	246.19	DNA Damage/DNA Repair	Thymidylate synthase
550	2.18262	Yohimbine hydrochloride	65-19-0	390.9	GPCR/G Protein	α2 adrenergic receptor
551	1.0209	Dorzolamide hydrochloride	130693-82-2	360.9	Metabolism	Carbonic anhydrase I; Carbonic anhydrase II; Carbonic anhydrase IV
552	1.0209	Ethisterone	434-03-7	312.45	Endocrinology & Hormones	ER
553	1.12651	Etodolac	41340-25-4	287.35	Immunology/Inflammation	COX; RXR-alpha
554	0.950495	Medrysone	2668-66-8	344.5	Metabolism	Glucocorticoid Receptor; Corticosteroid-binding globulin
555	1.0209	Triprolidine hydrochloride	6138-79-0	314.85	GPCR/G Protein	H1 receptor
556	1.05611	Dicloxacillin sodium monohydrate	13412-64-1	510.32	Microbiology&virology	Antibacterial
557	0.774477	Nifenazone	2139-47-1	308.34	Immunology/Inflammation	COX
558	1.0209	Noscapine hydrochloride	912-60-7	449.88	Endocrinology & Hormones	Opioid alkaloid
559	0.105611	(+)-Emetine dihydrochloride hydrate	7083-71-8	571.58	Microbiology&virology	Autophagy; Parasite
560	1.16172	d-penicillamin	52-67-5	149.21	Microbiology&virology	antibiotic
561	1.76018	Fluorouracil	51-21-8	130.08	DNA Damage/DNA Repair	Thymidylate synthase
562	1.23212	Chloroambucil	305-03-3	304.22	DNA Damage/DNA Repair	DNA Alkylation
563	0.739274	Desipramine hydrochloride	58-28-6	302.84	Neuroscience	5-HT; Adrenergic Receptor
564	0.880088	Carbenoxolone disodium	7421-40-1	614.72	Cytoskeletal Signaling	Gap Junction Protein
565	0.950495	Methoxamine hydrochloride	61-16-5	247.72	Neuroscience	Adrenergic Receptor
566	0.950495	Ketotifen fumarate	34580-14-8	425.5	GPCR/G Protein	H1 receptor; PDE
567	1.09131	Ethynodiol diacetate	297-76-7	384.51	Endocrinology & Hormones	ER
568	1.16172	Fluorocytosine	2022-85-7	129.09	DNA Damage/DNA Repair	DNA synthesis
569	1.0209	Gimeracil	103766-25-2	145.54	Autophagy	DHPS
570	0.633663	Trimetazidine dihydrochloride	13171-25-0	339.26	Metabolism	mitochondrial long-chain 3-ketoacyl thiolase
571	1.47855	Temephos	3383-96-8	466.47	Neuroscience	AChR
572	1.44334	USP25/28 inhibitor AZ1	2165322-94-9	422.2	DNA Damage/DNA Repair	USP25/28
573	1.40814	G6PDi-1	T8640	284.34	Metabolism	G6PD
574	0.915292	Loratadine	79794-75-5	382.88	GPCR/G Protein	B(0)AT2
575	0.457646	Penfluridol	26864-56-2	523.97	GPCR/G Protein	Dopamine
576	1.37294	ATN-161 trifluoroacetate salt	904763-27-5	711.67	Cytoskeletal Signaling	Integrin α5β1
577	1.19692	Valacyclovir hydrochloride	124832-27-5	360.8	DNA Damage/DNA Repair	DNA polymerase
578	0.070407	ZAP-180013	873080-25-2	454.33	Tyrosine Kinase/Adaptors	ZAP70
579	1.44334	Picaridin	119515-38-7	229.32	Microbiology&virology	Parasite
580	0.352035	Minocycline hydrochloride	13614-98-7	493.94	Microbiology&virology	Antibiotic
581	1.0209	Milrinone	78415-72-2	211.22	Metabolism	PDE2; PDE3
582	1.19692	Sparfloxacin	110871-86-8	392.4	DNA Damage/DNA Repair	DNA gyrase; Topo II; Topo IV
583	1.26733	Tolnaftate	2398-96-1	307.42	GPCR/G Protein	Smoothened
584	1.72497	Adapalene	106685-40-9	412.52	Metabolism	RAR; RXR
585	1.26733	Scopolamine HBr trihydrate	6533-68-2	438.31	Neuroscience	mAChR
586	1.05611	Zolmitriptan	139264-17-8	287.36	GPCR/G Protein	5-HT
587	0.985699	L-DOPA methyl ester (hydrochloride)	1421-65-4	247.7	Neuroscience	D1
588	1.09131	Tetradecyl Phosphonate	4671-75-4	278.4	GPCR/G Protein	LPA1/2/3
589	1.26733	4-Nonylphenylboronic acid	256383-45-6	248.17	Metabolism	FAAH
590	0.281628	Vitamin D2	50-14-6	396.65	DNA Damage/DNA Repair	DNA polymerase; VD3
591	0.985699	Fluvoxamine maleate	61718-82-9	434.41	GPCR/G Protein	5-HT
592	1.40814	Dexamethasone	50-02-2	392.46	Endocrinology & Hormones	Glucocorticoid Receptor; IL receptor
593	0.070407	Naphthazarin	475-38-7	190.15	Apoptosis	apoptosis
594	0.880088	HA14-1	65673-63-4	409.23	Apoptosis	Bcl-2
595	1.26733	Theophylline	58-55-9	180.16	Chromatin/Epigenetic	Adenosine receptor; HDAC2; PDE
596	0.844884	Nafronyl oxalate	3200-06-4	473.56	GPCR/G Protein	5-HT
597	1.23212	Bergamotine	7380-40-7	338.4	Others	Others;CYP1A1
598	0.985699	Benzyl nicotinate	94-44-0	213.23	Endocrinology & Hormones	GPR109
599	1.16172	Sulfadimethoxine	122-11-2	310.33	Microbiology&virology	Antibacterial
600	0.246425	(R)-(-)-JQ1 Enantiomer	1268524-71-5	456.99	Chromatin/Epigenetic	BET bromodomain
601	0.950495	Noradrenaline bitartrate monohydrate	108341-18-0	337.28	GPCR/G Protein	β1-adrenergic receptor;β1-selective adrenergic receptor
602	1.23212	Dronedarone hydrochloride	141625-93-6	593.22	Neuroscience	Adrenergic Receptor; Calcium Channel; Potassium Channel; Sodium Channel
603	1.26733	Loxeen	6856-31-1	391.52	Neuroscience	mAChR
604	0.809681	Cefmetazole sodium	56796-39-5	493.52	Microbiology&virology	Antibacterial
605	0.985699	Metoclopramide hydrochloride	7232-21-5	336.26	GPCR/G Protein	5-HT; mAChR; Dopamine
606	0.774477	Tegobuvir	1000787-75-6	517.4	Microbiology&virology	HCV NS5B polymerase
607	1.79538	Amphotericin B	1397-89-3	924.08	Microbiology&virology	Antibiotic
608	1.47855	Pilsicainide HCl	88069-49-2	308.85	Membrane transporter/Ion channel	Sodium Channel
609	1.58416	Ticarcillin disodium	4697-14-7	428.39	Microbiology&virology	Antibacterial
610	0.105611	Tolbutamide	64-77-7	270.35	Membrane transporter/Ion channel	Potassium Channel
611	0.0352035	WITHAFERIN A	5119-48-2	470.6	NF-Κb	NF-κB
612	0.985699	Proglumide	6620-60-6	334.42	GPCR/G Protein	CCK
613	0.880088	Toltrazuril	69004-03-1	425.38	Microbiology&virology	Antibiotic
614	1.12651	Flumequine	42835-25-6	261.25	DNA Damage/DNA Repair	Topo II
615	1.0209	Formestane	566-48-3	302.41	Endocrinology & Hormones	Aromatase
616	1.12651	Carboplatin	41575-94-4	371.25	DNA Damage/DNA Repair	DNA synthesis
617	0.880088	Azilsartan	147403-03-0	456.46	Endocrinology & Hormones	AT1 receptor
618	0.809681	Isoprenaline hydrochloride	51-30-9	247.72	Neuroscience	Adrenergic Receptor; cAMP PDE; PI3K
619	1.0209	Ifosfamide	3778-73-2	261.09	DNA Damage/DNA Repair	DNA/RNA Synthesis
620	0.352035	Tretinoin	302-79-4	300.44	Metabolism	RAR
621	0.774477	Alacepril	74258-86-9	406.5	Endocrinology & Hormones	Angiotensin Receptor
622	0.211221	ASLAN003	1035688-66-4	356.32	Metabolism	DHODH
623	1.51375	Prazosin hydrochloride	19237-84-4	419.86	Neuroscience	ABCG; Adrenergic Receptor; MRP1; Potassium Channel
624	0.70407	Oxybutynin hydrochloride	1508-65-2	393.96	Neuroscience	mAChR
625	1.16172	Mexiletine hydrochloride	5370-01-4	215.72	Membrane transporter/Ion channel	AhR; Voltage-gated sodium channel
626	1.12651	IDRA-21	22503-72-6	232.68	Neuroscience	AMPA
627	1.0209	Clopidol	2971-90-6	192.04	Microbiology&virology	Antibiotic
628	0.70407	TY-52156	934369-14-9	364.27	GPCR/G Protein	S1P3
629	0.844884	Vitamin B12	68-19-9	1355.37	Metabolism	VB12
630	0.352035	Cloxacillin sodium monohydrate	7081-44-9	475.88	Microbiology&virology	Antibiotic
631	0.915292	Choline chloride	67-48-1	139.63	Neuroscience	mAChR
632	1.12651	Hexamethylene bisacetamide	3073-59-4	200.28	Chromatin/Epigenetic	BET
633	0.950495	Triazavirin	928659-17-0	286.2	DNA Damage/DNA Repair	Nucleoside Analogue;Influenza virus
634	0.070407	Monensin sodium salt	22373-78-0	692.85	Microbiology&virology	Antibacterial
635	0.809681	Erythromycin	114-07-8	733.93	Microbiology&virology	23S rRNA; 50S ribosome
636	0.774477	FLAVOKAVAIN A(P)	37951-13-6	314.33	Metabolism	CYP450
637	0.774477	Oxypeucedanin	737-52-0	286.28	Membrane transporter/Ion channel	hKv1.5 channel
638	1.47855	Aztreonam	78110-38-0	435.43	Microbiology&virology	PBPs; β-Lactamase
639	1.05611	Mafenide hydrochloride	138-37-4	222.69	Metabolism	Carbonic anhydrase VI
640	1.9426	Tranylcypromine (2-PCPA) hydrochloride	1986-47-6	169.66	Metabolism	MAO;LSD1
641	0.282561	Doxorubicin hydrochloride	25316-40-9	579.99	DNA Damage/DNA Repair	Topo II
642	0.671082	Quinocetone	81810-66-4	306.32	Others	Others
643	1.13024	Pamoic acid	130-85-8	388.37	Endocrinology & Hormones	GPR35
644	1.13024	Prednisone	53-03-2	358.43	Immunology/Inflammation	Glucocorticoid Receptor; MRP1
645	1.02428	Perindopril erbumine	107133-36-8	441.61	Endocrinology & Hormones	MRP1; ACE
646	1.0596	Amikacin	37517-28-5	585.6	Microbiology&virology	30S ribosome
647	3.24945	Acebutolol hydrochloride	34381-68-5	372.89	GPCR/G Protein	β-adrenergic receptor
648	1.0596	UBP551	89-35-0	204.18	Neuroscience	NMDA receptor
649	0.777042	Chlorhexidine	55-56-1	505.45	Microbiology&virology	HNMT; CAT
650	0.988962	OGG1-IN-O8	350997-39-6	261.12	Others	8-oxoguanine DNA glycosylase 1 (OGG1)
651	1.16556	AGN 193109	171746-21-7	392.49	Metabolism	RARα; RARβ; RARγ
652	1.16556	Mesotrione	104206-82-8	339.32	Others	Others
653	0.988962	Meclizine dihydrochloride	1104-22-9	463.87	GPCR/G Protein	H1 receptor
654	0.812362	Pralidoxime Chloride	51-15-0	172.61	Neuroscience	AchE
655	1.02428	Sakuranetin	2957-21-3	286.29	Metabolism	PPAR;NF-κB;VEGFR
656	0.988962	Doxylamine succinate	562-10-7	388.46	GPCR/G Protein	H1 receptor
657	1.4128	Flutriafol	76674-21-0	301.29	Neuroscience	NMDA receptor
658	1.55408	D-Biotin	58-85-5	244.31	Metabolism	VB7
659	0.847682	Esomeprazole Magnesium trihydrate	217087-09-7	767.17	Membrane transporter/Ion channel	Proton pump
660	1.2362	Tectoquinone	84-54-8	222.2	Others	Others
661	1.5894	Clorgyline hydrochloride	17780-75-5	308.63	Metabolism	MAO
662	0.988962	Rasagiline	136236-51-6	171.24	Apoptosis	Bcl-2; MAO-A; MAO-B
663	0.988962	Varenicline	866823-63-4	284.18	Neuroscience	α4β2 nAChR
664	0.988962	PAβN dihydrochloride	100929-99-5	519.47	Microbiology&virology	Bacterial; efflux pump
665	0.953642	Cefprozil hydrate	121123-17-9	407.44	Microbiology&virology	PBPs
666	0.918322	SR33805	121345-64-0	564.74	Membrane transporter/Ion channel	Calcium Channel
667	0.671082	Beclomethasone dipropionate	5534-09-8	521.04	Metabolism	Glucocorticoid Receptor
668	0.635762	Sinensetin	2306-27-6	372.37	Immunology/Inflammation	hPGDS/Others
669	1.16556	S-Nitroso-N-acetyl-DL-penicillamine	67776-06-1	220.25	Immunology/Inflammation	NO Synthase
670	1.16556	Nicergoline	27848-84-6	484.39	Neuroscience	Adrenergic Receptor
671	0.953642	Clofoctol	37693-01-9	365.35	Microbiology&virology	Antibacterial
672	0.918322	Nimesulide	51803-78-2	308.31	Immunology/Inflammation	COX-2
673	0.883002	Bosentan Hydrate	157212-55-0	569.63	GPCR/G Protein	ET-A , ET-B
674	0.812362	Clorsulon	60200-06-8	380.66	Microbiology&virology	Antibiotic;ATP
675	1.44812	Ridinilazole	308362-25-6	388.42	Microbiology&virology	Antibacterial
676	1.09492	Evocalcet	870964-67-3	374.48	GPCR/G Protein	CaSR
677	0.353201	Plx-4032	1029872-54-5	489.92	MAPK	B-Raf
678	1.13024	Carbenicillin disodium	4800-94-6	422.36	Immunology/Inflammation	cell wall
679	0.988962	Lidocaine hydrochloride	73-78-9	270.8	Membrane transporter/Ion channel	Sodium Channel
680	1.13024	Diminazene Aceturate	908-54-3	515.52	Others	Peroxiredoxin-5; QacR; Trypsin-1
681	1.83664	Nifedipine	21829-25-4	346.34	Membrane transporter/Ion channel	Calcium Channel; CAM; Potassium Channel
682	1.20088	6-paradol	27113-22-0	278.39	Neuroscience	COX-2
683	0.211921	(R)-CR8	294646-77-8	431.53	Cell cycle/Check point	CDK
684	1.34216	Fenofibrate	49562-28-9	360.83	Metabolism	CYP2B6; CYP2C; CYP2C19; PPARα
685	0.14128	HS-10296 hydrochloride	2134096-03-8	562.1	Angiogenesis	EGFR
686	0.847682	Roxithromycin	80214-83-1	837.05	Microbiology&virology	50S ribosome
687	1.16556	Anagliptin	739366-20-2	383.45	Proteases/Proteasome	DPP-4;DPP-8;DPP-9;
688	4.83885	Ripretinib	1442472-39-0	510.36	Tyrosine Kinase/Adaptors	Kit;PDGFR
689	1.16556	Trimethoprim	738-70-5	290.32	DNA Damage/DNA Repair	DHFR; Thymidylate synthase
690	0.14128	Mebendazole	31431-39-7	295.3	Cytoskeletal Signaling	Tubulin α-1A chain; Tubulin β-4B chain
691	0.812362	Moxidectin	113507-06-5	639.84	Microbiology&virology	GluCl channels
692	0.953642	Palonosetron hydrochloride	135729-62-3	332.87	GPCR/G Protein	5-HT
693	0.847682	Sulbactam sodium	69388-84-7	255.22	Microbiology&virology	β-Lactamase
694	1.16556	Leflunomide	75706-12-6	270.21	Metabolism	AhR; DHODH; Protein-tyrosine kinase 2
695	1.80132	Tofogliflozin hydrate	1201913-82-7	404.45	GPCR/G Protein	SGLT2;ROS
696	1.30684	Protionamide	14222-60-7	180.27	Microbiology&virology	Antibiotic
697	0.671082	PRN1008	1575596-29-0	665.76	Angiogenesis	BTK;BMX;ITK;TEC;RLK;BLK;EGFR;ERBB2;ERBB4
698	0.883002	Betamethasone 17-valerate	2152-44-5	476.59	Metabolism	Glucocorticoid Receptor
699	0.10596	Alvespimycin hydrochloride	467214-21-7	653.21	Cytoskeletal Signaling	HSP90
700	1.0596	BAY-985	2409479-29-2	553.58	NF-Κb	TBK1;TBK1;IKKε
701	1.0596	Ceftibuten dihydrate	118081-34-8	446.46	Microbiology&virology	Bacterial;Antibiotic
702	0.741722	Cisapride	81098-60-4	465.95	GPCR/G Protein	5-HT; Potassium Channel;hERG channel
703	0.812362	Chlortetracycline hydrochloride	64-72-2	515.35	Microbiology&virology	30S ribosome
704	0.918322	Filastatin	431996-53-1	359.8	Microbiology&virology	antifungal
705	1.73068	Carmofur	61422-45-5	257.27	DNA Damage/DNA Repair	DNA/RNA Synthesis
706	0.600442	Orphenadrine hydrochloride	341-69-5	305.85	GPCR/G Protein	H1 receptor; NMDA receptor; Noradrenaline transporter (Sodium-dependent); Sodium Channel
707	0.953642	Propylthiouracil	51-52-5	170.24	Endocrinology & Hormones	Thyroid peripheral conversion
708	1.27152	Deracil	141-90-2	128.16	Endocrinology & Hormones	Thyroid peripheral conversion
709	0.671082	nafcillin sodium	7177-50-6	454.47	Microbiology&virology	β-Lactamase
710	0.812362	Nitrofurantoin	67-20-9	238.16	Microbiology&virology	Antibacterial
711	0.317881	Triclosan	3380-34-5	289.54	Metabolism	NADPH
712	1.2362	Cinchonidine	485-71-2	294.39	GPCR/G Protein	SERT
713	1.16556	Pemigatinib	1513857-77-6	487.5	Angiogenesis	FGFR1;FGFR2;FGFR3;FGFR4
714	1.16556	Nonivamide	2444-46-4	293.4	Membrane transporter/Ion channel	TRPV1
715	0.741722	Bendazol	621-72-7	208.26	GPCR/G Protein	Dopamine
716	1.16556	Artemether	71963-77-4	298.38	Microbiology&virology	Antibiotic
717	1.02428	Phosphoserine	407-41-0	185.07	Neuroscience	Amino Acids and Derivatives; NMDA receptor
718	0.565121	Carprofen	53716-49-7	273.71	Immunology/Inflammation	COX-2
719	1.20088	BCH001	384859-58-9	420.34	DNA Damage/DNA Repair	PAPD5
720	0.741722	Nortriptyline hydrochloride	894-71-3	299.84	GPCR/G Protein	5-HT; Sert (Sodium-dependent); mAChR; Adrenergic Receptor; Dopamine; H1 receptor; Noradrenaline transporter (Sodium-dependent)
721	3.63797	Aristolochic Acid	313-67-7	341.27	Others	Others
722	1.34216	Roniacol	100-55-0	109.13	Others	Others
723	1.16556	Permethrin	52645-53-1	391.29	Membrane transporter/Ion channel	Sodium Channel
724	0.706402	cis-Anethol	104-46-1	148.2	Others	Others
725	0.918322	Hydroquinidine	1435-55-8	326.43	Membrane transporter/Ion channel	Potassium Channel; Sodium Channel
726	0.847682	Benzyl benzoate	120-51-4	212.24	Others	Others
727	0.988962	Phenyl acetate	122-79-2	136.15	Others	Others
728	1.13024	ZM 39923 HCl	1021868-92-7	367.91	JAK/STAT Signaling	TGM2 , JAK3 , EGFR , JAK1
729	1.13024	Nortropine	538-09-0	127.18	Neuroscience	mAChR
730	0.918322	BAY1082439	1375469-38-7	494.54	PI3K/Akt/mTOR	PI3Kα;PI3Kβ;PI3Kδ
731	1.0596	2-Benzothiazolamine	136-95-8	150.2	Immunology/Inflammation	IL-8; Others
732	0.988962	2-Aminoheptane	123-82-0	115.22	Others	Others
733	0.317881	AG1557	189290-58-2	407.21	Tyrosine Kinase/Adaptors	hERG;EGFR
734	0.988962	Diethylaminoethoxyethanol	140-82-9	161.24	Others	Others
735	0.918322	Lincomycin hydrochloride monohydrate	7179-49-9	461.01	Microbiology&virology	50S ribosome
736	1.02428	H-151	941987-60-6	279.34	Immunology/Inflammation	STING
737	0.777042	N-Carbethoxy-4-piperidone	29976-53-2	171.19	Others	Others
738	1.13024	Cepazine	64544-07-6	510.47	Microbiology&virology	Antibiotic
739	1.20088	Fluoronaphthalene	321-38-0	146.16	Others	Others
740	0.847682	Indacaterol maleate	753498-25-8	508.56	GPCR/G Protein	β1-adrenoceptor; β2-adrenoceptor
741	1.16556	Trans-Anethole	4180-23-8	148.2	Others	Others
742	1.0596	Alvimopan	156053-89-3	424.53	Endocrinology & Hormones	μ-opioid receptor
743	1.13024	Hydrocortisone acetate	50-03-3	404.5	GPCR/G Protein	Annexin A1; Glucocorticoid Receptor
744	0.353201	coniferin	531-29-3	342.34	Others	Others
745	0.847682	Sulfanitran	122-16-7	335.34	Autophagy	DHPS
746	0.14128	TAS-116	1260533-36-5	454.53	Cytoskeletal Signaling	HSP90α;HSP90β
747	0.812362	Triethylenethiophosphoramide	52-24-4	189.22	DNA Damage/DNA Repair	DNA Alkylation
748	1.0596	Diallyl Trisulfide	2050-87-5	178.3	Others	Others
749	0.953642	Tafluprost	209860-87-7	452.53	Immunology/Inflammation	PGF2α
750	1.51876	Bay K 8644	71145-03-4	356.3	Membrane transporter/Ion channel	L-type calcium channel
751	1.09492	SEP-363856 hydrochloride	1310422-41-3	219.73	GPCR/G Protein	5-HT1A Receptor;5-HT1B Receptor;5-HT1D Receptor;5-HT2A Receptor;5-HT2C Receptor;5-HT7 Receptor;TAAR1
752	1.34216	Nicotinamide riboside	1341-23-7	255.25	Chromatin/Epigenetic	SIRT1;SIRT3
753	1.2362	Clonidine hydrochloride	4205-91-8	266.55	GPCR/G Protein	α2 adrenergic receptor
754	1.30684	Nabumetone	42924-53-8	228.29	Immunology/Inflammation	COX-1; COX-2; MPO
755	1.02428	Sodium cromoglycate	15826-37-6	512.33	Membrane transporter/Ion channel	Protein S100-P; Potassium Channel
756	0.953642	Dixanthogen	502-55-6	242.4	Others	Others
757	0.812362	Ciprofibrate	52214-84-3	289.16	Metabolism	PPAR
758	1.0596	Piperonyl butoxide	51-03-6	338.44	Others	MFOs
759	0.883002	Tripelennamine hydrochloride	154-69-8	291.82	GPCR/G Protein	H1 receptor
760	0.14128	Vincristine sulfate	2068-78-2	923.04	Cytoskeletal Signaling	microtubule
761	1.0596	2-Amino-6-methylheptane	543-82-8	129.24	Others	Others
762	0.671082	Diacerein	13739-02-1	368.29	Immunology/Inflammation	IL-1β
763	0.777042	Dithiopropanol	59-52-9	124.22	Others	Cadmium; Mercury; Others
764	1.2362	Phenethyl alcohol	60-12-8	122.16	Others	Others
765	1.02428	Phenethylamine	64-04-0	121.18	Others	Others
766	0.777042	Dimethyl sulfoxide	67-68-5	78.13	Others	Others
767	1.13024	Tropicamide	1508-75-4	284.36	Neuroscience	M4 mAChR
768	0.953642	11-oxo Mogroside V	126105-11-1	1285.4	Others	Others
769	1.37748	Enarodustat	1262132-81-9	340.33	Others	factor prolyl hydroxylase
770	0.706402	Tanshinone I	568-73-0	276.29	Metabolism	PLA2
771	1.66004	Isoferulic acid	537-73-5	194.18	GPCR/G Protein	Adrenergic Receptor
772	1.30684	Norverapamil hydrochloride	67812-42-4	477.04	Membrane transporter/Ion channel	Calcium channel blocker;P-gp (P-glycoprotein)
773	0.10596	4'-Demethylepipodophyllotoxin	6559-91-7	400.38	Cytoskeletal Signaling	microtubule
774	1.0596	Lappaconitine	32854-75-4	584.64	Membrane transporter/Ion channel	Sodium Channel
775	0.671082	Xanthinol Nicotinate	437-74-1	434.45	Others	Others
776	1.02428	Benzoylmesaconine	63238-67-5	589.7	Others	Others
777	1.09492	Oxidopamine hydrochloride	28094-15-7	205.64	GPCR/G Protein	dopamine
778	0.918322	Naringin dihydrochalcone	18916-17-1	582.55	Metabolism	CYP
779	1.2362	(E/Z)-Polydatin	65914-17-2	390.39	Metabolism	PLA2
780	0.883002	GW1929	196808-24-9	495.57	Metabolism	PPARγ
781	0.918322	Caudatin	38395-02-7	490.63	Others	Others
782	0.317881	XD14	1370888-71-3	421.51	Chromatin/Epigenetic	BET bromodomain
783	1.20088	Aloin B	28371-16-6	418.39	Others	Others
784	0.777042	A-3 hydrochloride	78957-85-4	321.22	Metabolism	CK1;CK2;PKC;PKA
785	0.0706402	NEO2734	2081072-29-7	435.44	Chromatin/Epigenetic	p300/CBP;BET bromodomain
786	0.777042	Perhexiline maleate	6724-53-4	393.56	Others	CPT 1
787	0.988962	Dopexamine hydrochloride	86484-91-5	429.42	GPCR/G Protein	β2-adrenergic receptor
788	0.706402	VU591 hydrochloride	1315380-70-1	404.76	Membrane transporter/Ion channel	Kir1.1
789	0.883002	Flavone	525-82-6	222.25	Immunology/Inflammation	NOS
790	0.600442	LCH-7749944	796888-12-5	350.41	Cytoskeletal Signaling	PAK4;apoptosis
791	1.44812	(±)-Catechin hydrate	7295-85-4	290.27	Immunology/Inflammation	ROS
792	0.812362	Arecoline HBr	300-08-3	236.11	Neuroscience	mAChR
793	0.0706402	(S)-(+)-Camptothecin	7689-03-4	348.36	DNA Damage/DNA Repair	Topo I
794	0.918322	BW-A78U	101155-02-6	257.27	Metabolism	PDE4
795	0.812362	Vitamin K1	84-80-0	450.71	Others	GGCX; Osteocalcin
796	4.34437	GDC-0623	1168091-68-6	456.21	MAPK	MEK1
797	1.37748	CZC-25146 hydrochloride	1330003-04-7	525	Autophagy	LRRK2 (G2019S), LRRK2 (WT)
798	0.953642	Tolterodine tartrate	124937-52-6	475.58	Neuroscience	mAChR
799	1.0596	alpha-L-Rhamnose	3615-41-6	164.16	Membrane transporter/Ion channel	Calcium Channel
800	0.847682	BRL-50481	433695-36-4	244.27	Metabolism	PDE7
801	0.812362	Deoxycholic acid	83-44-3	392.57	GPCR/G Protein	Endogenous Metabolite; GPCR19
802	7.45254	Coenzyme A	85-61-0	767.53	Metabolism	Human Endogenous Metabolite
803	1.02428	Alizarin	72-48-0	240.22	Metabolism	CYP1A1; CYP1A2; CYP1B1
804	0.812362	SM 16	614749-78-9	430.5	Tyrosine Kinase/Adaptors	ALK4; ALK5
805	1.37748	Rosamultin	88515-58-6	650.8	Oxidation-Reduction	antioxidant
806	3.42605	Pexmetinib	945614-12-0	556.63	MAPK	p38 MAPK;Tie-2
807	1.4128	Diosgenin	512-04-9	414.63	JAK/STAT Signaling	STAT3
808	0.988962	o-Veratraldehyde	86-51-1	166.18	Microbiology&virology	Antifungal
809	0.529801	Pyridaben	96489-71-3	364.93	Metabolism	NADH dehydrogenase(NADH:ubiquinone oxidoreductase;Electron transport complex I)
810	0.635762	Edicotinib	1142363-52-7	461.6	Angiogenesis	FLT3;CSF-1R;kit
811	1.16556	Coluracetam	135463-81-9	341.4	Neuroscience	Cholinergic Uptake
812	0.0706402	5-Fluorouridine	316-46-1	262.19	DNA Damage/DNA Repair	DNA synthesis; Upp
813	1.13024	N-6-Trifluoroacetyl-L-lysine	10009-20-8	242.2	Others	Amino Acids and Derivatives
814	1.02428	BS-181 HCl	1397219-81-6	416.99	Cell cycle/Check point	CDK7
815	1.73068	Metoprine	7761-45-7	269.13	GPCR/G Protein	histamine N-methyltransferase; antifolate
816	0.883002	9-dihydro-13-acetylbaccatin III	142203-65-4	630.68	Apoptosis	Apoptosis inducer
817	1.13024	L-ABRINE	526-31-8	218.25	Others	Others
818	0.847682	BMS-986142	1643368-58-4	572.6	Angiogenesis	BTK
819	1.16556	Thioisonicotinamide	2196-13-6	138.19	Microbiology&virology	Tubercle bacillus
820	0.953642	3-Pyridylacetic acid hydrochloride	6419-36-9	173.6	Proteases/Proteasome	DPP-4
821	0.282561	dBET1	1799711-21-9	785.27	Chromatin/Epigenetic	BET
822	0.953642	AC-Beta-ALA-OH	3025-95-4	131.13	Others	Analogue of amino acids
823	0.953642	2-Picolinyl hydrazide	1452-63-7	137.14	Metabolism	CAT; NAPDH
824	0.1766	dBET6	1950634-92-0	841.37	Chromatin/Epigenetic	BET
825	0.883002	2-Amino-5-methyl-3-thiophenecarbonitrile	138564-58-6	138.19	Immunology/Inflammation	COX
826	0.988962	Methyldienedione	5173-46-6	270.37	Endocrinology & Hormones	ER
827	0.988962	Dehydroevodiamine hydrochloride	111664-82-5	337.8	Neuroscience	AChE
828	0.988962	Methyl protocatechuate	2150-43-8	168.15	Oxidation-Reduction	Antioxidant
829	1.09492	Allantoin	97-59-6	158.12	Metabolism	Endogenous Metabolite; Imidazoline Receptor
830	0.741722	Epiandrosterone	481-29-8	290.44	Endocrinology & Hormones	Androgen Receptor; PR
831	0.847682	Amiodarone hydrochloride	19774-82-4	681.78	GPCR/G Protein	β-adrenergic receptor; Potassium Channel;ATP-sensitive potassium channel
832	1.0596	Dehydrocholic acid	81-23-2	402.52	Others	Others
833	2.50773	Dipyron	68-89-3	333.34	Immunology/Inflammation	COX-1
834	1.30684	Pentetic Acid	67-43-6	393.35	Others	chelating agent
835	1.0596	(S)-(+)-Clopidogrel hydrogen sulfate	120202-66-6	419.9	Neuroscience	P2Y
836	1.55408	Dropropizine	17692-31-8	236.31	Others	Others
837	0.988962	Theophylline-7-acetic acid	652-37-9	238.2	Chromatin/Epigenetic	A1; A2; A3; HDAC2; PDE4; PKA; TNF-α
838	0.918322	Aceglutamide	2490-97-3	188.18	Others	N-acylamino acid racemase
839	1.0596	Ethinamide	536-33-4	166.25	Metabolism	CAT; NAPDH
840	1.02428	Bucetin	1083-57-4	223.27	Others	Others
841	0.777042	Fupentixol Dihydrochloride	2413-38-9	507.43	GPCR/G Protein	D1, D2
842	0.953642	Cinromide	58473-74-8	254.12	Others	Others
843	0.423841	Hydroxyquinoline	148-24-3	145.16	Others	Others
844	1.13024	Florfenicol	76639-94-6	358.21	Others	Others
845	0.988962	Tropisetron hydrochloride	105826-92-4	320.82	GPCR/G Protein	5-HT
846	0.812362	Bromopride	4093-35-0	344.25	GPCR/G Protein	Dopamine
847	0.529801	Topotecan hydrochloride	119413-54-6	457.92	DNA Damage/DNA Repair	Topo I (DU-145 Luc cells); Topo I (MCF-7 Luc cells)
848	0.777042	Dicurone	32449-92-6	176.12	Others	Others
849	1.13024	Racecadotril	81110-73-8	385.49	Proteases/Proteasome	Endopeptidase
850	0.883002	Temozolomide	85622-93-1	194.15	DNA Damage/DNA Repair	DNA replication
851	0.918322	Tiotropium bromide	136310-93-5	472.42	Neuroscience	mAChR
852	0.918322	Blonanserin	132810-10-7	367.5	GPCR/G Protein	5-HT2; D2
853	0.706402	Gefitinib	184475-35-2	446.91	Angiogenesis	Tyr1173 (NR6W cells); Tyr1173 (NR6wtEGFR cells); Tyr992 (NR6W cells); Tyr992 (NR6wtEGFR cells);Tyr992
854	1.55408	Propionyl-L-carnitine hydrochloride	119793-66-7	253.72	GPCR/G Protein	H1 receptor
855	0.847682	Phenolphthalein	77-09-8	318.33	Others	Others
856	1.13024	Sulpiride	15676-16-1	341.43	GPCR/G Protein	Dopamine
857	1.13024	Rofecoxib	162011-90-7	314.36	Immunology/Inflammation	COX-2
858	0.777042	Bifonazole	60628-96-8	310.39	Metabolism	Others; CYP51
859	0.988962	Ophiogenin 3-O-α-L-rhamnopyranosyl-(1→2)-β-D-glucopyranoside	128502-94-3	754.91	Others	Others
860	1.0596	Heptaminol hydrochloride	543-15-7	181.71	Others	Others
861	0.953642	DL-Xylose	25990-60-7	150.13	Others	Others
862	1.0596	(2-Chloropyridin-4-yl)methanamine hydrochloride	916210-98-5	179.05	Neuroscience	LOXL2
863	0.777042	Clomifene citrate	50-41-9	598.1	Endocrinology & Hormones	ER
864	1.51876	Valethamate bromide	90-22-2	386.37	Others	Others
865	1.02428	Nadolol	42200-33-9	309.4	GPCR/G Protein	β-adrenergic receptor
866	0.706402	Bendroflumethiazide	73-48-3	421.41	Membrane transporter/Ion channel	Carbonic anhydrase; Potassium Channel
867	1.34216	Oxeladin citrate	52432-72-1	527.6	Others	Others
868	0.847682	Nicotinic acid N-oxide	2398-81-4	139.11	Others	Others
869	0.918322	Uracil	66-22-8	112.09	Others	RNA
870	0.777042	Tetracaine hydrochloride	136-47-0	300.83	Membrane transporter/Ion channel	Sodium Channel
871	0.988962	Asapiprant	932372-01-5	501.55	GPCR/G Protein	DP1 receptor
872	0.988962	Flucloxacillin sodium	1847-24-1	475.85	Microbiology&virology	Bacterial
873	0.953642	Ganoderic acid G	98665-22-6	532.67	Others	Others
874	1.30684	Diethylstilbestrol	56-53-1	268.35	Endocrinology & Hormones	ER
875	1.0596	Butenafine hydrochloride	101827-46-7	353.93	Microbiology&virology	Squalene epoxidase
876	0.883002	Glomeratose A	202471-84-9	562.5	Metabolism	lactate dehydrogenase
877	0.847682	Neticonazole Hydrochloride	130773-02-3	338.9	Microbiology&virology	Antifungal
878	0.494481	Ethidium bromide	1239-45-8	394.32	Neuroscience	nAChR
879	0.777042	Aminopar	65-49-6	153.14	Immunology/Inflammation	COX-2; ALOX5; MPO; NF-κB
880	1.02428	Pramiracetam	68497-62-1	269.38	Others	Others
881	1.20088	(R)-PFI-2 hydrochloride	1627607-87-7	535.98	Chromatin/Epigenetic	SETD7
882	0.671082	Usnic Acid sodium	34769-44-3	366.3	Others	Others
883	1.2362	Sodium etidronate	7414-83-7	249.99	Proteases/Proteasome	protein tyrosine phosphatase
884	1.27152	Ketorolac tromethamine salt	74103-07-4	376.4	Immunology/Inflammation	COX-1; COX-2
885	1.09492	Piperacillin sodium salt	59703-84-3	539.54	Microbiology&virology	β-Lactamase
886	0.918322	Levosulpiride	23672-07-3	341.43	GPCR/G Protein	Dopamine
887	0.812362	Trifluoperazine dihydrochloride	440-17-5	480.43	GPCR/G Protein	D2
888	2.22517	Thioctic acid	1077-28-7	206.33	Others	Multivitamin uptake inhibitor
889	1.0596	Bromisoval	496-67-3	223.07	Others	Others
890	0.812362	SGC2085	1821908-48-8	312.41	Chromatin/Epigenetic	Coactivator Associated Arginine Methyltransferase 1 (CARM1)
891	0.741722	BSJ-03-123	T5395	937.01	Cell cycle/Check point	CDK6
892	1.27152	BMS-707035	729607-74-3	410.42	Microbiology&virology	HIV-I integrase
893	0.918322	Albendazole Oxide	54029-12-8	281.33	Cytoskeletal Signaling	Tubulin polymerization
894	1.09492	Ethamivan	304-84-7	223.27	Others	Others
895	1.37748	2-(Acetyloxy)-3-Methylbenzoic Acid	4386-39-4	194.18	Others	hydroxysteroid (17-beta) dehydrogenase 4 (HSD17B4)
896	0.706402	Tilorone dihydrochloride	27591-69-1	483.47	Others	interferon inducer
897	1.27152	Anisotropine Methylbromide	80-50-2	362.35	Neuroscience	Cholinergic;DP1;IP;EP2
898	0.953642	Mepiroxol	6968-72-5	125.13	Others	Others
899	0.953642	Allopurinol	315-30-0	136.11	Immunology/Inflammation	XO
900	0.953642	Chromocarbe	4940-39-0	190.15	Others	Others
901	0.988962	Pranlukast	103177-37-3	481.5	Apoptosis	IL-5; CysLTR; NF-κB; Eosinophil cationic protein; Mucin-2; TNF-α
902	0.883002	Amitriptyline hydrochloride	549-18-8	313.86	GPCR/G Protein	5-HT; 5-HT2; 5-HT4; Norepinephrine receptor; σ1
903	0.741722	Ketoconazole	65277-42-1	531.43	Immunology/Inflammation	12-hydroxylase; 17-hydroxylase; Steroid 21-hydroxylase; Testosterone 6 beta-hydroxylase; Cyclosporine oxidase; CYP24A1; CYP3A4
904	0.953642	Lamotrigine	84057-84-1	256.09	GPCR/G Protein	5-HT (human platelets); 5-HT (rat brain synaptosomes)
905	0.953642	Rifampicin	13292-46-1	822.94	DNA Damage/DNA Repair	14-α Demethylase; DNA/RNA Synthesis
906	0.847682	Mefexamide hydrochloride	1227-61-8	316.82	Others	Others
907	0.918322	Sulfogaiacol	1321-14-8	242.29	Others	Others
908	0.953642	Aminacrine	90-45-9	194.23	Others	Others
909	1.0596	Stugeron	298-57-7	368.51	GPCR/G Protein	Calcium Channel; H1 receptor
910	1.30684	Lactitol monohydrate	81025-04-9	362.33	Others	Others
911	0.918322	5,7-Dihydroxy-4-phenylcoumarin	7758-73-8	254.24	Microbiology&virology	Antibacterial
912	1.37748	Pravastatin sodium	81131-70-6	446.52	Metabolism	HMG-CoA reductase
913	1.02428	Lansoprazole	103577-45-3	369.36	Membrane transporter/Ion channel	Proton pump
914	1.09492	Hydroxyurea	127-07-1	76.06	DNA Damage/DNA Repair	ribonucleoside diphosphate reductase
915	1.13024	Acedoben	556-08-1	179.17	Others	Others
916	1.20088	Citiolone	17896-21-8	159.21	Others	Others
917	0.777042	Oxantel Pamoate	68813-55-8	604.65	Others	Antiparasitic
918	0.883002	Diperodon hydrochloride	537-12-2	433.93	Others	Others
919	1.0596	D-Sorbitol	50-70-4	182.17	Others	Malate synthase G; Xylose isomerase
920	0.812362	OsMundacetone	37079-84-8	178.18	Others	Others
921	1.0596	Troxerutin	7085-55-4	742.67	Immunology/Inflammation	NOD-like Receptor (NLR)
922	0.847682	ABT530	1353900-92-1	1113.18	Microbiology&virology	HCV NS5A
923	1.30684	Dibenzothiophene	132-65-0	184.26	Others	Others
924	1.16556	(-)-p-Bromotetramisole Oxalate	62284-79-1	373.22	Metabolism	alkaline phosphatase
925	1.87196	TPX0005	1802220-02-5	355.37	Angiogenesis	ALK; Src
926	1.44812	Monobenzone	103-16-2	200.23	Proteases/Proteasome	Tyrosinase
927	0.988962	Piroxicam	36322-90-4	331.35	Immunology/Inflammation	COX
928	0.812362	Omeprazole	73590-58-6	345.42	Autophagy	Autophagy; Proton pump
929	0.1766	ERK5-IN-1	1234479-76-5	459.54	MAPK	ERK5
930	0.847682	Valpramide	2430-27-5	143.23	Others	2-epoxide hydrolase; Limonene-1
931	0.953642	Dimethyl fumarate	624-49-7	144.13	Others	KEAP1-Nrf2
932	1.09492	L-Ascorbyl 6-palmitate	137-66-6	414.53	Metabolism	VC
933	0.671082	Furazolidone	67-45-8	225.16	Metabolism	MAO
934	1.62472	4-Methoxyphenol	150-76-5	124.14	Others	radical polymerization
935	0.812362	L-Pyroglutamic acid	98-79-3	129.11	Others	Unusual Amino Acids
936	1.02428	Sulfameter	651-06-9	280.31	Metabolism	DHFR
937	1.34216	Sulfathiazole	72-14-0	255.32	Autophagy	DHPS; DHPS
938	0.529801	HT-2157	303149-14-6	366.34	GPCR/G Protein	galanin-3 receptor (Gal3)
939	1.0596	Leniolisib	1354690-24-6	450.46	PI3K/Akt/mTOR	PI3Kδ;DNA-PK
940	1.30684	Euquinine	83-75-0	396.48	Others	Others
941	1.0596	Danirixin	954126-98-8	441.9	GPCR/G Protein	CXCR2
942	1.87196	Sulfamethazine	57-68-1	278.34	Microbiology&virology	Antibiotic
943	0.988962	6-Methylcoumarin	92-48-8	160.17	Others	Others
944	0.741722	Methylnissolin-3-O-glucoside	94367-42-7	462.45	Others	Others
945	0.14128	K03861	853299-07-7	501.5	Cell cycle/Check point	CDK2(A144C); CDK2(C118L); CDK2(C118L/A144C); CDK2(WT)
946	1.02428	Ceruletide	17650-98-5	1352.41	GPCR/G Protein	Cholecystokinin
947	0.883002	Desidustat	1616690-16-4	332.31	Metabolism	HIF hydroxylase
948	20.0971	MAK683	1951408-58-4	376.39	Chromatin/Epigenetic	EED Alphascreen;LC-MS;ELISA
949	0.953642	Metformin hydrochloride	1115-70-4	165.63	PI3K/Akt/mTOR	AMPK
950	0.953642	Dinitolmide	148-01-6	225.16	Microbiology&virology	Antibiotic
951	0.706402	Dimetridazole	551-92-8	141.13	Microbiology&virology	Antibiotic
952	1.0596	Acetylcysteine	616-91-1	163.19	Immunology/Inflammation	ROS; TNF-α
953	1.2362	1,3,7-Trimethyluric acid	5415-44-1	210.19	Others	Others
954	1.13024	Gallic acid	149-91-7	170.12	Immunology/Inflammation	ROS
955	1.27152	Methylarbutin	6032-32-2	286.28	Others	ice recrystallization
956	1.2362	Nicotinic acid	59-67-6	123.11	Metabolism	VB3
957	0.883002	Vanillyl Alcohol	498-00-0	154.16	Others	Others
958	1.5894	Treprostinil Sodium	289480-64-4	412.5	GPCR/G Protein	DP1, IP, EP2;VEGFR2;RET
959	1.0596	D-Camphor	464-49-3	152.24	Membrane transporter/Ion channel	TRPV3
960	0.851711	Hydroferulic acid	1135-23-5	196.2	Others	Others
961	0.973384	Flavanone	487-26-3	224.26	Others	Others
962	1.21673	Protocatechuic acid	99-50-3	154.12	Others	free radical
963	0.912548	Chlorobenzothiazolinone	20600-44-6	185.63	Others	recombinant human chymase
964	0.69962	Erythrosin B	15905-32-5	835.89	Others	Others
965	0.790875	Mefenamic acid	61-68-7	241.29	Immunology/Inflammation	COX-1; COX-2
966	1.24715	4,4'-Diaminodiphenylsulfone	80-08-0	248.3	Microbiology&virology	Antibiotic
967	1.27757	Diprophylline	479-18-5	254.25	Metabolism	PDE
968	0.973384	Ethyl ferulate	4046-02-0	222.24	Others	Others
969	0.821293	Syringic acid	530-57-4	198.18	Others	Others
970	1.06464	Isomaltose	499-40-1	342.3	Others	Others
971	1.06464	Lactose	63-42-3	342.3	Others	Others
972	0.51711	TIC10	1616632-77-9	386.49	Others	Others
973	1.21673	AVN-492	1220646-23-0	359.45	GPCR/G Protein	5-HT6;5-HT6R
974	0.942966	L(+)-Arabinose	87-72-9	150.13	Others	Others
975	1.18631	Xylitol	87-99-0	152.15	Others	Others
976	1.12548	Tetraethylenepentamine Pentahydrochloride	4961-41-5	371.61	Others	iron
977	0.882129	LIT927	2172879-52-4	328.75	GPCR/G Protein	CXCL12
978	1.06464	Hemicholinium-3	312-45-8	574.35	Others	ChR
979	0.942966	DJ-V159	2253744-53-3	502.37	GPCR/G Protein	GPRC6A
980	0.69962	Amezinium (methylsulfate)	30578-37-1	313.33	GPCR/G Protein	α-adrenergic receptor; β1-adrenergic receptor
981	0.821293	Spermine	71-44-3	202.35	Metabolism	Endogenous Metabolite
982	0.821293	2-Methoxynaphthoquinone	2348-82-5	188.18	Apoptosis	Apoptosis
983	0.882129	3-Nitropropanoic acid	504-88-1	119.08	Metabolism	Dehydrogenase
984	0.973384	Actarit	18699-02-0	193.2	Immunology/Inflammation	Others
985	0.851711	Pyrroloquinoline quinone	72909-34-3	330.21	Others	Others
986	0.942966	Sinomenine	115-53-7	329.4	Others	Others
987	0.912548	Mannose	530-26-7	180.17	Others	Others
988	0.577947	Trenbolone acetate	10161-34-9	312.4	Endocrinology & Hormones	Androgen Receptor
989	1.06464	1-(2-Pyridyl)piperazine	34803-66-2	163.22	GPCR/G Protein	α2-adrenoceptor
990	0.334601	SSR240612	464930-42-5	793.41	GPCR/G Protein	B1 Receptor
991	1.27757	5-Methoxytryptamine	608-07-1	190.24	GPCR/G Protein	5-HT
992	0.973384	N-Desmethylclozapine	6104-71-8	312.8	GPCR/G Protein	5-HT2C; D4; δ-opioid receptor
993	0.973384	GW842166X	666260-75-9	449.25	GPCR/G Protein	CB2
994	0.912548	BMS 599626 2HCl (873837-23-1(HCl))	T5398	603.47	Angiogenesis	HER1; HER2; HER4
995	0.912548	TBHQ	1948-33-0	166.22	Immunology/Inflammation	Nrf2
996	0.577947	Doramectin	117704-25-3	899.11	Others	antiparasitic
997	0.608365	Chlortalidone	77-36-1	338.77	Others	Na+/Ca2+ Exchanger
998	1.12548	PAMBA	56-91-7	151.16	Others	Others
999	1.12548	Anthralin	1143-38-0	226.23	Others	Others
1000	0.973384	Mebeverine hydrochloride	2753-45-9	466.01	Others	α1 repector
1001	1.21673	Quinic acid	77-95-2	192.17	Others	Others
1002	1.0038	Tryptamine	61-54-1	160.22	GPCR/G Protein	5-HT; AADH; hTRPA1
1003	0.243346	Salifungin	3679-64-9	326.57	Others	Others
1004	1.18631	Phloretic acid	501-97-3	166.17	Others	Others
1005	1.03422	Oglufanide	38101-59-6	333.34	Angiogenesis	VEGFR
1006	1.09506	Benfotiamine	22457-89-2	466.46	Others	Others
1007	0.304183	Gramicidin	1405-97-6	1882.34	Immunology/Inflammation	MRP1
1008	0.912548	Nicotinamide-N-oxide	1986-81-8	138.12	Cell cycle/Check point	c-Myc
1009	0.851711	Procysteine	19771-63-2	147.15	Oxidation-Reduction	Antioxidant
1010	0.0912548	Fenbendazole	43210-67-9	299.35	Others	Antiparasitic
1011	1.03422	Sclareolide	564-20-5	250.38	Others	Others
1012	1.18631	Acipimox	51037-30-0	154.13	Others	triglycerides production
1013	0.0608365	neo-gambogic acid	93772-31-7	646.8	Others	Others
1014	1.03422	Lonidamine	50264-69-2	321.17	Others	hexokinase
1015	1.03422	Baccatin III	27548-93-2	586.64	Others	Others
1016	1.18631	(-)-vibo-Quercitol	488-76-6	164.16	Others	carbaglycosylamine glycosidase
1017	0.669202	4-Chlorosalicylic acid	5106-98-9	172.57	Microbiology&virology	Antibiotic;diphenolase;monophenolase
1018	0.760456	BMS-687453	1000998-59-3	444.86	Metabolism	PPARα
1019	1.0038	Robenidine hydrochloride	25875-50-7	370.66	Microbiology&virology	Antibiotic
1020	0.942966	1-Phenyl-1,2-ethanediol	93-56-1	138.16	Others	Others
1021	1.64259	1,3-Diphenylurea	102-07-8	212.25	Others	Epoxide hydrolase
1022	1.15589	Xanthone	90-47-1	196.21	Others	Others
1023	0.851711	1H-1,2,4-Triazole-3-carboxylic acid	4928-87-4	113.07	Others	protein isoprenyl transferase
1024	0.69962	Formononetin	485-72-3	268.27	Tyrosine Kinase/Adaptors	FGFR
1025	0.851711	Pinocembrin 7-O-beta-D-glucoside	75829-43-5	418.39	Others	Others
1026	0.669202	Moguisteine	119637-67-1	339.41	Others	Others
1027	0.51711	Carnosic acid	3650-09-7	332.43	Immunology/Inflammation	ROS
1028	0.638783	GSK-4716	101574-65-6	282.34	Endocrinology & Hormones	ERRβ/γ
1029	0.395437	KHS101 hydrochloride	1784282-12-7	375.92	Cytoskeletal Signaling	TACC3
1030	1.30798	Citicoline sodium	33818-15-4	510.31	Others	phosphatidylcholine
1031	1.06464	Nelarabine	121032-29-9	297.27	DNA Damage/DNA Repair	DNA synthesis (ALL-SIL cells); DNA synthesis (HSB2 cells); DNA synthesis (JURKAT cells); DNA synthesis (PER-255 cells)
1032	0.912548	Pamabrom	606-04-2	348.2	Others	Others
1033	0.882129	Casanthranol	8024-48-4	396.58	Others	Others
1034	0.760456	Oxolamine citrate	1949-20-8	437.44	Others	Others
1035	0.882129	DL-Carnitine	461-06-3	161.2	Others	O-acetyltransferase
1036	1.27757	6-Aminocaproic acid	60-32-2	131.18	Others	Plasminogen
1037	0.821293	Cinnamylideneacetic acid	1552-94-9	174.2	Microbiology&virology	Others
1038	0.912548	Deoxyshikonin	43043-74-9	272.3	Others	Others
1039	1.15589	Aspartame	22839-47-0	294.3	Others	Taste receptor; Transient receptor potential cation channel
1040	0.456274	A939572	1032229-33-6	387.85	Metabolism	mSCD1/hSCD1
1041	1.24715	Benzoylhypacoitine	63238-66-4	573.7	Others	Others
1042	1.09506	Bicyclo[5.3.0]Decapentaene	275-51-4	128.17	Others	Others
1043	1.06464	Armillarisin A	53696-74-5	234.2	Others	Others
1044	0.882129	L-Cycloserine	339-72-0	102.09	Membrane transporter/Ion channel	GABA
1045	0.18251	Niclosamide	50-65-7	327.12	JAK/STAT Signaling	STAT3
1046	1.18631	7-Methoxyflavone	22395-22-8	252.26	Others	Others
1047	1.15589	Naftopidil	57149-07-2	392.49	GPCR/G Protein	α1A-adrenergic receptor; α1B-adrenergic receptor; α1D-adrenergic receptor
1048	0.942966	IRAK inhibitor 6	1042672-97-8	396.46	Immunology/Inflammation	IRAK-4
1049	1.12548	Sulfamonomethoxine	1220-83-3	280.31	Microbiology&virology	Antibacterial
1050	0.760456	Ursodeoxycholic acid	128-13-2	392.57	Membrane transporter/Ion channel	Bile salt export pump
1051	1.0038	Broxyquinoline	521-74-4	302.95	Microbiology&virology	Antibiotic
1052	1.12548	D-Galactosamine HCl	1772-03-8	215.63	Others	Others
1053	1.06464	Tetracycline hydrochloride	64-75-5	480.9	Microbiology&virology	30S ribosome
1054	1.06464	(+)-Matrine	519-02-8	248.37	Endocrinology & Hormones	κ-opioid receptor
1055	0.273764	2-Hydroxychalcone	644-78-0	224.25	Others	Others
1056	0.760456	Sulfamerazine	127-79-7	264.3	Autophagy	DHPS
1057	0.942966	Pachymic acid	29070-92-6	528.77	PI3K/Akt/mTOR	Akt;ERK
1058	1.55133	Sulfaquinoxaline sodium	967-80-6	322.32	Microbiology&virology	Antibiotic
1059	1.0038	Trimebutine	39133-31-8	387.47	Endocrinology & Hormones	Opioid Receptor
1060	0.18251	RK33	1070773-09-9	428.44	Cell cycle/Check point	DDX3
1061	0.212928	Ambroxol	18683-91-5	378.1	Metabolism	CYP3A
1062	0.243346	Sulfabenzamide	127-71-9	276.31	Microbiology&virology	Antibacterial
1063	0.730038	Pim1/AKK1-IN-1	1093222-27-5	339.35	JAK/STAT Signaling	Pim1;MST2
1064	1.0038	Busulfan	55-98-1	246.3	DNA Damage/DNA Repair	DNA Alkylation
1065	0.608365	(+)-Fenchone	4695-62-9	152.23	Others	Others
1066	0.730038	Butylated hydroxyanisole	25013-16-5	180.25	Oxidation-Reduction	antioxidant
1067	0.851711	Halofenozide	112226-61-6	330.81	Others	Others
1068	0.69962	Methoxatin disodium salt	122628-50-6	374.17	Others	Others
1069	0.973384	Dimetghyl 4-Hydroxyisophthalate	5985-24-0	210.18	Others	Others
1070	1.0038	Zearalenone	17924-92-4	318.36	Others	Others
1071	1.06464	Poricoic acid A	137551-38-3	498.7	Others	Others
1072	0.121673	NSC228155	113104-25-9	290.25	Angiogenesis	KIX-KID interaction; EGFR
1073	0.882129	Podophyllotoxone	477-49-6	412.4	Others	Others
1074	1.27757	Benzthiazide	91-33-8	431.94	Metabolism	Carbonic anhydrase
1075	1.06464	Lotusine	6871-67-6	314.4	Others	Others
1076	0.851711	Tolfenamic Acid	13710-19-5	261.7	Immunology/Inflammation	COX-2
1077	1.21673	Dexchlorpheniramine Maleate	2438-32-6	390.86	GPCR/G Protein	Sert (Sodium-dependent); DA transporter; H1 receptor; Noradrenaline transporter (Sodium-dependent)
1078	0.973384	Visnagin	82-57-5	230.22	Others	Others
1079	1.03422	androsin	531-28-2	328.31	Others	Others
1080	2.06844	WZ-3146	1214265-56-1	464.95	Angiogenesis	EGFR (E746_A750); EGFR (E746_A750/T790M); EGFR (L858R); EGFR (L858R/T790M)
1081	1.12548	Antrapurol	117-10-2	240.22	PI3K/Akt/mTOR	AMPK
1082	1.15589	Laudanosine	1699-51-0	357.4	Others	Others
1083	1.0038	Procaine hydrochloride	51-05-8	272.77	GPCR/G Protein	5-HT3; nAChR; NMDA receptor; Sodium channel
1084	1.0038	MK-3903	1219737-12-8	454.9	PI3K/Akt/mTOR	AMPK
1085	1.36882	Acegastrodine	64291-41-4	454.4	Others	Others
1086	0.760456	Flunarizine dihydrochloride	30484-77-6	477.42	Membrane transporter/Ion channel	Calcium Channel
1087	0.152091	Arenobufagin	464-74-4	416.5	Others	Others
1088	0.69962	γ-caprolactone	695-06-7	114.14	Others	Others
1089	1.24715	Triamcinolone	124-94-7	394.44	Immunology/Inflammation	COX; Glucocorticoid Receptor
1090	0.669202	AG 99	122520-85-8	204.18	Angiogenesis	EGFR
1091	0.973384	Ethambutol dihydrochloride	1070-11-7	277.24	Microbiology&virology	Antifungal
1092	0.942966	Jasmone	488-10-8	164.24	Others	Others
1093	0.973384	Propranolol hydrochloride	318-98-9	295.81	GPCR/G Protein	β-adrenergic receptor
1094	0.638783	GS-444217	1262041-49-5	411.46	Apoptosis	ASK1
1095	1.12548	Ampicillin Trihydrate	7177-48-2	403.45	Microbiology&virology	β-Lactamase
1096	0.638783	Acetohexamide	968-81-0	324.4	Membrane transporter/Ion channel	NADPH; Potassium Channel
1097	0.18251	Diflunisal	22494-42-4	250.2	Chromatin/Epigenetic	p300
1098	0.730038	N-Benzylmethylamine	103-67-3	121.18	Others	Others
1099	1.15589	Dimethyl Trisulfide	3658-80-8	126.26	Others	Others
1100	1.0038	Triamcinolone acetonide	76-25-5	434.5	Metabolism	Glucocorticoid Receptor
1101	0.942966	Iproniazid Phosphate	305-33-9	277.21	Metabolism	MAO
1102	0.821293	Cianidanol	154-23-4	290.27	Immunology/Inflammation	COX-1; COX-2
1103	1.09506	AUT1	1311136-84-1	341.37	Membrane transporter/Ion channel	Kv3.1b channels; Kv3.2a channels
1104	1.03422	Palatinitol	64519-82-0	344.31	Others	Others
1105	1.15589	Delta-Sleep Inducing Peptide	62568-57-4	848.81	Oxidation-Reduction	Antioxidant
1106	0.638783	Meloxicam	71125-38-7	351.4	Immunology/Inflammation	COX
1107	0.69962	Cefsulodine sodium	52152-93-9	554.52	Microbiology&virology	Antibacterial
1108	0.608365	Spiramycin	8025-81-8	843.07	Microbiology&virology	Antibiotic
1109	0.0912548	Nemorubicin	108852-90-0	643.64	Others	Others
1110	0.669202	SCR-1481B1	1174161-86-4	742.07	Tyrosine Kinase/Adaptors	VEGFR1
1111	0.882129	Bithionol	97-18-7	356.04	GPCR/G Protein	sAC
1112	0.973384	Tamoxifen Z-isomer citrate	54965-24-1	563.65	Endocrinology & Hormones	ER
1113	1.0038	SR1001	1335106-03-0	477.4	Metabolism	RORα; RORγ
1114	1.03422	Leu-Leu-ome hydrochloride	6491-83-4	294.81	Others	Others
1115	1.12548	Fmoc-Ser(O-α-D-GalNAc(OAc)3)-OH	120173-57-1	656.63	Others	Others
1116	1.09506	Furosemide	54-31-9	330.74	Membrane transporter/Ion channel	Na-K-Cl cotransporter
1117	0.851711	Dimethyl DL-Glutamate (hydrochloride)	13515-99-6	211.64	Others	Others
1118	1.21673	Sodium pyruvate	113-24-6	110.04	Others	Others
1119	0.912548	Methimazole	60-56-0	114.17	Endocrinology & Hormones	Thyroid peripheral conversion
1120	1.3384	Bezafibrate	41859-67-0	361.82	Metabolism	PPARα
1121	0.942966	Fast Green FCF	2353-45-9	808.85	Others	Others
1122	1.09506	Sulfamethoxypyridazine	80-35-3	280.3	Microbiology&virology	Antibiotic
1123	0.912548	Glecaprevir	1365970-03-1	838.87	Proteases/Proteasome	HCV NS3/4A protease
1124	0.760456	Ethylhexyl Triazone	88122-99-0	823.07	Others	Others
1125	0.942966	Pencycuron	66063-05-6	328.84	Others	Others
1126	0.882129	CA-5f	1370032-19-1	388.46	Autophagy	Autophagy
1127	1.03422	Nitecapone	116313-94-1	265.22	Others	S-COMT
1128	1.12548	4-phenoxypiperidine	3202-33-3	177.24	Others	Others
1129	0.973384	UK 088800	139756-21-1	312.37	Others	Others
1130	0.973384	Carbazochrome sodium sulfonate	51460-26-5	376.32	GPCR/G Protein	Adrenergic Receptor
1131	0.942966	Adenosine	58-61-7	267.24	DNA Damage/DNA Repair	Nucleoside
1132	0.69962	Furacilin	59-87-0	198.14	Metabolism	Malate dehydrogenase; Pyruvate dehydrogenase; Glutathione reductase
1133	2.67681	Chloroxylenol	88-04-0	156.61	Microbiology&virology	Antibiotic
1134	0.973384	Dehydroacetic acid	520-45-6	168.15	Microbiology&virology	Antibiotic
1135	1.03422	Calcium saccharate	5793-89-5	320.26	Others	Others
1136	0.851711	Chlorobutanol	57-15-8	177.45	Microbiology&virology	Antibiotic
1137	0.152091	JH-RE-06	1361227-90-8	468.72	DNA Damage/DNA Repair	REV1-REV7
1138	0.669202	ASCORBYL GLUCOSIDE	129499-78-1	338.26	Others	Others
1139	0.334601	VPS34-IN1	1383716-33-3	425.91	PI3K/Akt/mTOR	Vps34
1140	0.730038	Serotonin hydrochloride	153-98-0	212.68	GPCR/G Protein	5-HT;COMT
1141	0.821293	TNCA	42438-90-4	216.24	Others	Others
1142	0.638783	GC376 sodium	1416992-39-6	507.53	Microbiology&virology	3CLpro
1143	0	CREB inhibitor	1433286-70-4	620.52	Chromatin/Epigenetic	CREB
1144	0.760456	Glycyl-L-glutamine monohydrate	13115-71-4	203.2	Others	Others
1145	0.547529	Geniposide	24512-63-8	388.37	Neuroscience	Amyloid-β
1146	0.821293	Flumethasone	2135-17-3	410.46	Metabolism	Glucocorticoid Receptor
1147	0.760456	L-5-Hydroxytryptophan	4350-09-8	220.22	Others	Amino Acids and Derivatives
1148	0.730038	Promazine hydrochloride	53-60-1	320.88	Neuroscience	5-HT; mAChR; Adrenergic Receptor; Dopamine
1149	1.21673	Lithospermate B	122021-74-3	740.9	Others	Others
1150	0.882129	Phenacetin	62-44-2	179.22	Immunology/Inflammation	COX-1
1151	0.942966	LY 345899	10538-99-5	471.42	Others	MTHFD1
1152	0.395437	Sodium Nitroprusside Dihydrate	13755-38-9	297.95	Others	guanylate cyclase
1153	0.51711	MKT-077	147366-41-4	432	Cytoskeletal Signaling	HSP70
1154	1.24715	Esculetin	305-01-1	178.14	Metabolism	Lipoxygenase
1155	1.06464	Phloretin	60-82-2	274.28	GPCR/G Protein	SGLT1; SGLT2
1156	1.06464	Hydroquinine	522-66-7	326.43	Others	Others
1157	0.912548	Dihydromyricetin	27200-12-0	320.25	Membrane transporter/Ion channel	GABAR;mTOR
1158	1.12548	Rheic Acid	478-43-3	284.22	Autophagy	Autophagy
1159	0.851711	7-Xylosyl-10-deacetyltaxol	90332-63-1	943.98	Others	Others
1160	0.638783	Cefcapene Pivoxil Hydrochloride	147816-24-8	622.12	Microbiology&virology	Antibacterial
1161	0.730038	ranaconitine	1360-76-5	600.7	Others	Others
1162	0.730038	Oxyberberine	549-21-3	351.35	Others	Others
1163	0.0608365	Curcumin	458-37-7	368.39	Chromatin/Epigenetic	p300 histone acetylatransferase; KEAP1-Nrf2
1164	1.09506	SINOACUTINE	4090-18-0	327.37	Others	Others
1165	0.942966	Pinocembrin	480-39-7	256.25	NF-Κb	NF-κB
1166	0.760456	Chrysophanic Acid	481-74-3	254.24	Angiogenesis	EGFR
1167	0.486692	Cardamonin	19309-14-9	270.28	Membrane transporter/Ion channel	hTRPA1 cation channel
1168	1.06464	1F-fructofuranosylnystose	59432-60-9	828.72	Others	Others
1169	0.456274	Decloxizine dihydrochloride	13073-96-6	413.39	GPCR/G Protein	H1 receptor
1170	0.669202	Norcantharidin	5442-12-6	168.15	Tyrosine Kinase/Adaptors	c-Met;EGFR
1171	1.03422	taraxasteryl acetate	6426-43-3	468.8	Microbiology&virology	antibacterial
1172	0.851711	JAK3-IN-6	1443235-95-7	350.37	JAK/STAT Signaling	JAK3
1173	1.73384	Fisetin	528-48-3	286.24	Chromatin/Epigenetic	SIRT
1174	1.12548	Sedanolide	6415-59-4	194.27	Others	Others
1175	0.0608365	Lycorine chloride	2188-68-3	323.17	Microbiology&virology	HCV
1176	0.821293	Alisol B	18649-93-9	472.7	Others	RANKL
1177	0.790875	TriacetonaMine	826-36-8	155.24	Others	Others
1178	0.121673	Micheliolide	68370-47-8	248.32	Immunology/Inflammation	Inos;COX-2
1179	1.0038	Forchlorfenuron (KT-30, CPPU)	68157-60-8	247.68	Others	Others
1180	0.851711	KDU691	1513879-19-0	419.86	PI3K/Akt/mTOR	PI4K
1181	0.669202	Methyl nicotinate	93-60-7	137.14	Others	Others
1182	1.0038	Tetraethylammonium chloride	56-34-8	165.7	Others	Others
1183	0.882129	Taurolidine	19388-87-5	284.36	Others	Others
1184	0.608365	Dipyrithione	3696-28-4	252.32	Others	Others
1185	0.882129	Thioacetazone	104-06-3	236.29	Others	Others
1186	0.638783	Asiatic acid	464-92-6	488.7	MAPK	p38 MAPK
1187	0.942966	Scutellarin	27740-01-8	462.37	JAK/STAT Signaling	Akt; STAT
1188	0.821293	Limonin	1180-71-8	470.52	Microbiology&virology	HIV Protease
1189	0.973384	Caffeic Acid	331-39-5	180.16	Membrane transporter/Ion channel	5-Lipoxygenase; Endogenous Metabolite; hTRPA1
1190	1.09506	Diazolidinyl urea	78491-02-8	278.22	Others	Others
1191	1.64259	Neohesperidin	13241-33-3	610.56	Oxidation-Reduction	antioxidant
1192	1.03422	Sodium Danshensu	67920-52-9	220.16	Metabolism	CYP450
1193	0.942966	Betulinic acid	472-15-1	456.71	Microbiology&virology	Aminopeptidase N; HIV-1; Eukaryotic topoisomerase I
1194	0.69962	Isoalantolactone	470-17-7	232.31	Apoptosis	Apoptosis
1195	0.304183	Evodiamine	518-17-2	303.35	GPCR/G Protein	PGE
1196	1.64259	MOSLOFLAVONE	740-33-0	298.29	Apoptosis	TNF-α;IL-1β
1197	0.577947	Tanshinone IIA	568-72-9	294.35	Angiogenesis	VEGFR2
1198	0.851711	L-Cysteine HCl	52-89-1	157.62	Others	Others
1199	0.851711	Puerarin	3681-99-0	416.38	Neuroscience	5-HT
1200	1.12548	Oxymatrine	16837-52-8	264.37	Autophagy	Autophagy
1201	0.942966	Emodin	518-82-1	270.24	Metabolism	CK2
1202	0.851711	Baicalein	491-67-8	270.24	Immunology/Inflammation	XO
1203	0.851711	Hemin	16009-13-5	651.94	Autophagy	(HO)-1
1204	0.577947	GSK3179106	1627856-64-7	467.41	Apoptosis	RET
1205	1.06464	Tiamulin	55297-95-5	493.7	Others	Others
1206	1.15589	Sulfasalazine	599-79-1	398.39	Immunology/Inflammation	COX-1; COX-2; NF-κB
1207	2.22053	Chloquinan	72-80-0	228.07	Microbiology&virology	Antibiotic
1208	0.882129	Cephapirin Benzathine	97468-37-6	1087.3	Others	Others
1209	1.21673	MW-150	1628502-91-9	381.5	MAPK	p38α
1210	0.882129	CA-4948	1801343-74-7	417.4	Immunology/Inflammation	IRAK-4
1211	0.821293	Gemfibrozil	25812-30-0	250.33	Metabolism	PPARα;CYP2C9;1A2
1212	0.912548	Cefazedone	56187-47-4	548.4	Others	Others
1213	3.19392	Diphenylamine Hydrochloride	537-67-7	205.68	Others	Others
1214	0.882129	Bucladesine sodium salt	16980-89-5	491.37	GPCR/G Protein	PKA
1215	0.638783	Anisic aldehyde	123-11-5	136.15	Others	Others
1216	0.882129	Diethylcarbamazine citrate	1642-54-2	391.42	Immunology/Inflammation	COX-1; ALOX5
1217	1.12548	Aceclofenac	89796-99-6	354.18	Immunology/Inflammation	COX
1218	0.942966	Z433927330	1005883-72-6	364.4	Others	mAQP7;mAQP3;mAQP9
1219	1.03422	Hydroxytoluic acid	83-40-9	152.15	Immunology/Inflammation	COX
1220	0.51711	Ethynyl estradiol	57-63-6	296.41	Endocrinology & Hormones	ER
1221	0.0912548	DC661	1872387-43-3	552.6	Autophagy	Autophagy/PPT1
1222	0.790875	Pyrazinamide	98-96-4	123.11	Metabolism	FAS
1223	0.669202	Azaperone	1649-18-9	327.4	Others	Others
1224	0.942966	Tosufloxacin p-Toluenesulfonate Hydrate	1400591-39-0	594.6	Others	Others
1225	0.18251	JQ-1 carboxylic acid	202592-23-2	400.88	Chromatin/Epigenetic	BRD4
1226	0.790875	Mupirocin calcium hydrate	115074-43-6	1075.34	Others	Others
1227	0.882129	AMAROGENTIN	21018-84-8	586.54	PI3K/Akt/mTOR	AMPK
1228	1.0038	Cefodizime Sodium	86329-79-5	628.6	Others	Others
1229	0.973384	Ritodrine hydrochloride	23239-51-2	323.82	GPCR/G Protein	β-adrenergic receptor
1230	1.18631	Clarithromycin	81103-11-9	747.95	Immunology/Inflammation	MRP1; 50S ribosome
1231	0.365019	Prohydrojasmon racemate	158474-72-7	254.37	Others	Others
1232	1.06464	Tenuifoliside B	139726-36-6	668.6	Metabolism	Dehydrogenase
1233	0.760456	Betamethasone dipropionate	5593-20-4	504.59	Metabolism	Glucocorticoid Receptor
1234	0.912548	Butoconazole nitrate	64872-77-1	474.79	Endocrinology & Hormones	ER
1235	0.69962	Lacidipine	103890-78-4	455.54	Membrane transporter/Ion channel	Calcium Channel
1236	0.760456	Ethacridine lactate monohydrate	6402-23-9	361.4	Microbiology&virology	Antibiotic
1237	0.577947	Pizotifen	15574-96-6	295.44	GPCR/G Protein	5-HT
1238	1.03422	Memantine hydrochloride	41100-52-1	215.76	Neuroscience	AMPA; NMDA receptor; Kainate receptor;CYP2B6;CYP2D6
1239	1.06464	Lomefloxacin	98079-51-7	351.35	DNA Damage/DNA Repair	Topo II; Topo IV
1240	0.821293	Agomelatine	138112-76-2	243.3	GPCR/G Protein	5-HT
1241	1.09506	Bambuterol hydrochloride	81732-46-9	403.91	GPCR/G Protein	AChR; β-adrenergic receptor
1242	0.669202	2-methoxycinnamaldehyde	1504-74-1	162.18	Others	Others
1243	1.15589	Dasatinib	302962-49-8	488.01	Angiogenesis	Abl; c-Kit (D816V); c-Kit (wt); Src
1244	0.942966	N-Formyl-Met-Leu-Phe	59880-97-6	437.55	Apoptosis	TNF
1245	0.821293	Levofloxacin Hemihydrate	138199-71-0	370.38	DNA Damage/DNA Repair	DNA gyrase; Topo II; Topo IV
1246	1.39924	Axitinib	319460-85-0	386.47	Angiogenesis	PDGFRβ; VEGFR1; VEGFR2; VEGFR3; c-kit
1247	0.638783	5-alpha-Hydroxy-Laxogenin	56786-63-1	446.63	Others	hormone cortisol
1248	0.304183	DPPH	1898-66-4	394.32	Others	Others
1249	0.882129	Nialamide	51-12-7	298.34	Metabolism	AOA; AOB; COMT
1250	0.760456	Lysergol	602-85-7	254.33	Microbiology&virology	Bacterial
1251	0.912548	Epalrestat	82159-09-9	319.39	Endocrinology & Hormones	Aldose reductase
1252	1.03422	Candesartan	139481-59-7	440.47	Endocrinology & Hormones	AT1 receptor
1253	0.851711	Lansoprazole sulfone	131926-99-3	385.36	Others	Others
1254	0.790875	Synta66	835904-51-3	352.36	Others	Orai
1255	1.0038	Toremifene citrate	89778-27-8	598.08	Endocrinology & Hormones	ER
1256	0.18251	Niclosamide-olamine	1420-04-8	388.2	Others	Others
1257	1.09506	Surfactin	24730-31-2	1036.34	Microbiology&virology	HSV-1
1258	1.12548	Nadifloxacin	124858-35-1	360.39	Microbiology&virology	Antibiotic
1259	0.942966	Acemetacin	53164-05-9	415.82	Immunology/Inflammation	COX
1260	0.851711	Dicyclomine hydrochloride	67-92-5	345.95	Neuroscience	mAChR
1261	0.638783	Lornoxicam	70374-39-9	371.82	Immunology/Inflammation	COX-1; COX-2
1262	0.730038	4-Azido-L-phenylalanine hydrochloride	34670-43-4	242.66	Others	Others
1263	0.577947	Duloxetine hydrochloride	136434-34-9	333.88	GPCR/G Protein	Sert (Sodium-dependent); DA transporter; Noradrenaline transporter (Sodium-dependent)
1264	0.912548	Emixustat hydrochloride	1141934-97-5	299.84	Others	11-cis-retinol
1265	0.69962	HJC0197	1383539-73-8	339.45	Others	Epac1;Epac2
1266	0.790875	Otilonium bromide	26095-59-0	563.57	Membrane transporter/Ion channel	mAChR; Calcium Channel
1267	0.821293	Fesoterodine fumarate	286930-03-8	527.65	Neuroscience	mAChR
1268	0.760456	MLS0315771	727664-91-7	273.33	Others	MPI
1269	1.0038	Levocetirizine	130018-77-8	388.89	GPCR/G Protein	H1 receptor
1270	0.942966	SB290157 trifluoroacetate	1140525-25-2	526.51	Others	C3a
1271	1.24715	Cefaclor monohydrate	70356-03-5	385.82	Microbiology&virology	PBPs
1272	0.730038	Calcium gluconate	299-28-5	430.37	Others	Others
1273	0.760456	Chrysophanol 8-O-glucoside	13241-28-6	416.4	Others	Others
1274	0.821293	Arborin	6873-15-0	250.29	Others	Others
1275	0.882129	EC330	2016795-77-8	462.57	Others	LIF
1276	1.3384	Teniposide	29767-20-2	656.66	DNA Damage/DNA Repair	Topo II
1277	0.973384	(R)-P7C3-Ome	1235481-43-2	504.21	Others	Others
1278	1.21673	Afamelanotide Acetate	1566590-77-9	1827	Others	melanocortin-1 receptor
1279	1.31048	N-acetylcysteine amide	38520-57-9	162.21	Immunology/Inflammation	ROS
1280	1.18857	Glycyl-L-Histidyl-L-Lysine	49557-75-7	340.38	Others	Others
1281	1.06667	Vitexin-2''-O-rhamnoside	64820-99-1	578.52	Others	Others
1282	1.06667	AK-7	420831-40-9	437.35	Chromatin/Epigenetic	SIRT2
1283	1.12762	Chloramine-T	127-65-1	227.65	Others	Others
1284	0.975238	Cyanidin Chloride	528-58-5	322.7	Oxidation-Reduction	Antioxidant
1285	0.335238	N-Succinimidyl 4-(N-maleimidomethyl)cycl	64987-85-5	334.32	Others	Others
1286	0.792381	Gibberellic acid	77-06-5	346.38	Others	steroidogenesis
1287	1.18857	3-Hydroxyflavone	577-85-5	238.25	Others	Others
1288	0.0609524	Auranofin	34031-32-8	678.48	Others	TrxR
1289	1.4019	Anethole trithione	532-11-6	240.35	Others	Others
1290	1.52381	Dehydroepiandrosterone acetate	853-23-6	330.46	Endocrinology & Hormones	Androgen Receptor
1291	1.03619	Flufenamic acid	530-78-9	281.23	Immunology/Inflammation	COX
1292	1.28	Fenbufen	36330-85-5	254.28	Membrane transporter/Ion channel	ATP systhesis
1293	1.03619	Benzyladenine	1214-39-7	225.25	Others	plants respiratory kinase
1294	1.00571	cangrelor tetrasodium	163706-36-3	864.29	Endocrinology & Hormones	GPR17
1295	1.00571	Diphenidol hydrochloride	3254-89-5	345.91	Neuroscience	mAChR
1296	0.88381	Dendrid	54-42-2	354.1	Microbiology&virology	Feline herpesvirus type-1(FHV-1)
1297	1.31048	L-Thyroxine	51-48-9	776.87	Endocrinology & Hormones	Thyroid hormone
1298	1.1581	Propafenone	54063-53-5	341.44	Immunology/Inflammation	MRP1; Potassium Channel; Sodium Channel
1299	0.822857	Bufexamac	2438-72-4	223.27	Immunology/Inflammation	IFN-α
1300	1.21905	Cefepime Dihydrochloride Monohydrate	123171-59-5	571.5	Microbiology&virology	PBPs; Fts1
1301	0.822857	Atomoxetine hydrochloride	82248-59-7	291.82	GPCR/G Protein	5-HT; DA transporter; Norepinephrine (NE) transporter
1302	0.792381	Altrenogest	850-52-2	310.43	Endocrinology & Hormones	ER
1303	0.944762	Noradrenaline bitartrate	69815-49-2	319.26	Neuroscience	Adrenergic Receptor
1304	0.975238	Amyloid beta-peptide(25-35)	131602-53-4	1060.27	Neuroscience	Amyloid-β
1305	1.18857	N-terminally acetylated Leu-enkephalin	T8557	597.66	Endocrinology & Hormones	Opioid Receptor
1306	0.792381	Epibrassinolide	78821-43-9	480.68	Apoptosis	Apoptosis inducer
1307	0.609524	GDC046	1258292-64-6	350.2	Others	Others
1308	2.77333	CXD-101	934828-12-3	403.5	Chromatin/Epigenetic	HDAC;HDAC1 ;HDAC3 ;HDAC2
1309	1.18857	Reboxetine mesylate	98769-84-7	409.5	Neuroscience	norepinephrine reuptake
1310	1.00571	Pentacosanoic acid	506-38-7	382.7	Others	Others
1311	1.12762	Quercetin	117-39-5	302.24	PI3K/Akt/mTOR	PI3Kγ; PI3Kδ
1312	0.731429	Artemisinin	63968-64-9	282.33	Microbiology&virology	HCV; Parasite
1313	1.06667	L-Hyoscyamine	101-31-5	289.38	Neuroscience	AChR
1314	1.00571	NVP-ADW742	475488-23-4	453.58	Tyrosine Kinase/Adaptors	IGF-1R
1315	1.00571	Choline bitartrate	87-67-2	253.25	Others	Others
1316	1.34095	Phthalic acid	88-99-3	166.13	Others	Others
1317	1.1581	Isophorone	78-59-1	138.21	Others	Others
1318	1.1581	Levamisole hydrochloride	16595-80-5	240.75	Metabolism	nAChR; PLAP
1319	1.12762	Avagacestat	1146699-66-2	520.88	Proteases/Proteasome	γ secretase(Aβ42) , γ secretase(Aβ40)
1320	1.12762	Mepivacaine hydrochloride	1722-62-9	282.81	Membrane transporter/Ion channel	Sodium Channel
1321	1.1581	Dexamethason acetate	1177-87-3	434.51	GPCR/G Protein	Annexin A1; Glucocorticoid Receptor; IL receptor; iNOS
1322	1.00571	Acetic acid octyl ester	112-14-1	172.26	Others	Others
1323	1.00571	Thiabendazole	148-79-8	201.25	Cytoskeletal Signaling	Tubulin β
1324	1.34095	Phenytoin	57-41-0	252.27	Membrane transporter/Ion channel	Sodium Channel
1325	1.12762	Adrenalone hydrochloride	62-13-5	217.65	GPCR/G Protein	α1-adrenergic receptor
1326	1.28	Latamoxef sodium	64953-12-4	564.44	Microbiology&virology	Antibacterial
1327	1.03619	Cefoselis Sulfate	122841-12-7	620.64	Microbiology&virology	antibiotic
1328	1.18857	Imidapril HCl	89396-94-1	441.91	Endocrinology & Hormones	ACE
1329	1.21905	Musk ketone	81-14-1	294.3	Others	Others
1330	1.03619	Isradipine	75695-93-1	371.39	Membrane transporter/Ion channel	Calcium Channel
1331	1.37143	Cysteamine HCl	156-57-0	113.61	Others	Others
1332	1.21905	Geranyl acetate	105-87-3	196.29	Others	Others
1333	1.21905	4-Ethylphenol	123-07-9	122.17	Others	Others
1334	0.944762	Sulfadiazine	68-35-9	250.28	Autophagy	DHPS
1335	1.09714	L(+)-Ascorbic acid	50-81-7	176.12	Metabolism	VC
1336	0.853333	Menaquinone-4	863-61-6	444.65	Others	Others
1337	0.914286	Ampiroxicam	99464-64-9	447.46	Immunology/Inflammation	COX
1338	0.731429	Difluprednate	23674-86-4	508.55	Others	Others
1339	0.944762	Chloroprocaine HCl	3858-89-7	307.22	Others	Others
1340	0.944762	Carboxyatractyloside tripotassium salt	77228-71-8	770.8	Others	Others
1341	0.822857	Eniluracil	59989-18-3	136.11	Others	dihydropyrimidine dehydrogenase (DPD)
1342	0.152381	Dbet57	1883863-52-2	699.18	Chromatin/Epigenetic	BD1-BRD4
1343	0.944762	Griseofulvin	126-07-8	352.77	Cytoskeletal Signaling	Tubulin chain
1344	1.12762	Biscomate	4044-65-9	192.26	Microbiology&virology	Parasite
1345	0.853333	glycohyodeoxycholic acid	13042-33-6	449.6	Others	Others
1346	0.822857	4'-Hydroxychalcone	2657-25-2	224.25	Others	Others
1347	0.64	Rhodamine B	81-88-9	479.01	Others	Others
1348	1.24952	Acetylleucine	99-15-0	173.21	Others	Amino Acids and Derivatives
1349	1.12762	Fluconazole	86386-73-4	306.27	Microbiology&virology	14-α Demethylase
1350	1.31048	Dyclonine hydrochloride	536-43-6	325.87	Membrane transporter/Ion channel	Sodium Channel
1351	1.06667	Panthenol	16485-10-2	205.26	Metabolism	VB5
1352	0.914286	D 159687	1155877-97-6	366.85	Metabolism	PDE4D
1353	1.03619	Sodium butanoate	156-54-7	110.09	GPCR/G Protein	H1 receptor
1354	1.31048	4-Hydroxy-3,5-dimethoxybenzyl alcohol	530-56-3	184.19	Others	Others
1355	1.24952	Bemegrid	64-65-3	155.19	Membrane transporter/Ion channel	GABAR
1356	0.88381	Tadalafil	171596-29-5	389.4	Metabolism	PDE5
1357	0.609524	Meclofenoxate hydrochloride	3685-84-5	294.17	Immunology/Inflammation	COX; ALOX5
1358	0.0304762	2-Fluoroadenosine	146-78-1	285.23	Others	Others
1359	1.28	Climbazole	38083-17-9	292.77	Microbiology&virology	Antibiotic
1360	1.00571	Stavudine	3056-17-5	224.21	Microbiology&virology	Reverse Transcriptase
1361	0.761905	Cefditoren pivoxil	117467-28-4	620.72	Microbiology&virology	PBPs
1362	1.00571	Amantadine hydrochloride	665-66-7	187.71	GPCR/G Protein	Dopamine
1363	1.00571	BENZOFURAN-3-CARBALDEHYDE	4687-25-6	146.14	Others	Others
1364	0.670476	Capecitabine	154361-50-9	359.35	DNA Damage/DNA Repair	Thymidine phosphorylase
1365	0.731429	Methocarbamol	532-03-6	241.24	Metabolism	CA1
1366	0.853333	Torasemide	56211-40-6	348.42	Membrane transporter/Ion channel	Na-K-Cl cotransporter
1367	0.944762	2-​Methoxy-​4-​vinylphenol	7786-61-0	150.17	Others	Others
1368	0.88381	Loxapine succinate salt	27833-64-3	445.9	GPCR/G Protein	5-HT2 (bovine); 5-HT2 (bovine); 5-HT2 (human); D2; D4
1369	0.944762	L-Histidine monohydrochloride monohydrat	5934-29-2	209.63	Others	Others
1370	1.00571	1-Methylguanidine hydrochloride	21770-81-0	109.56	Others	Others
1371	1.09714	DL-2,3-Diaminopropionic acid monohydroch	54897-59-5	140.57	Others	Others
1372	1.37143	Iloperidone	133454-47-4	426.48	GPCR/G Protein	α-adrenergic receptor; Dopamine
1373	1.00571	1-Methylnicotinamide chloride	1005-24-9	172.62	Others	Others
1374	0.822857	ZD-4190	413599-62-9	459.28	Tyrosine Kinase/Adaptors	EGFR/VEGFR2
1375	0.64	L-Anserine nitrate salt	10030-52-1	303.27	Others	Others
1376	1.24952	2'-Deoxycytidine 5'-monophosphate	1032-65-1	307.2	Others	Others
1377	0.944762	Rapastinel Trifluoroacetate	1435786-04-1	527.49	Neuroscience	NMDA receptor
1378	1.37143	L-Cysteine methyl ester hydrochloride(Acdrile)	18598-63-5	171.65	Others	Amino Acids and Derivatives
1379	0.944762	2,6-Dihydroxypyridine hydrochloride	10357-84-3	147.56	Others	Others
1380	0.88381	Urocanic acid	104-98-3	138.12	Others	Others
1381	1.21905	O-Phosphorylethanolamine	1071-23-4	141.06	Others	Others
1382	1.43238	Chlorpheniramine maleate	113-92-8	390.87	GPCR/G Protein	H1 receptor
1383	0.670476	Monoethyl malonic acid	1071-46-1	132.11	Others	Others
1384	0.914286	1-Oleoyl-rac-glycerol	111-03-5	356.54	Others	Others
1385	0.975238	Prednisolone	50-24-8	360.44	Metabolism	Glucocorticoid Receptor
1386	0.975238	Bis(2-ethylhexyl) phthalate	117-81-7	390.56	Others	Others
1387	0.914286	Purine	120-73-0	120.11	Others	Others
1388	0.152381	ARV-825	1818885-28-7	923.43	Chromatin/Epigenetic	BRD4
1389	1.43238	Rebamipide	90098-04-7	370.79	Oxidation-Reduction	Free radical scavengers
1390	1.06667	β-Glycerophosphate disodium salt hydrate	154804-51-0	234.05	Others	Others
1391	1.00571	Cisplatin	15663-27-1	300.05	DNA Damage/DNA Repair	DNA synthesis
1392	0.792381	Deferidone	30652-11-0	139.15	Metabolism	iron; UGT1-6
1393	1.49333	Phosphocreatine disodium salt hydrate	19333-65-4	273.09	Others	Others
1394	1.28	Crizotinib	877399-52-5	450.34	Angiogenesis	ALK; c-Met
1395	1.06667	Nateglinide	105816-04-4	317.42	Membrane transporter/Ion channel	Potassium Channel; PPARγ
1396	1.37143	2-Aminoethylphosphonic acid	2041-14-7	125.06	Others	Others
1397	1.12762	D-(+)-ALLOSE	2595-97-3	180.16	Others	Others
1398	0.518095	Acevaltrate	25161-41-5	480.51	Others	Others
1399	1.03619	Pyrimidine	289-95-2	80.09	Others	Others
1400	1.49333	Vanin-1-IN-1	2173134-00-2	354.4	Others	vanin
1401	1.31048	7-Hydroxycoumarin	93-35-6	162.14	Oxidation-Reduction	Antioxidant
1402	0.700952	Oxypurinol	2465-59-0	152.11	Immunology/Inflammation	XO
1403	0.152381	SN-38	86639-52-3	392.4	DNA Damage/DNA Repair	Topo I;DNA synthesis
1404	1.03619	Diosmetin	520-34-3	300.26	Metabolism	CYP1A1; TrkB
1405	1.00571	4-Amino-5-imidazolecarboxamide	360-97-4	126.12	Metabolism	Endogenous Metabolite
1406	1.00571	2-(1-Piperazinyl)pyrimidine	20980-22-7	164.21	GPCR/G Protein	α-adrenergic receptor
1407	1.09714	cFMS Receptor Inhibitor II	959860-85-6	368.43	Tyrosine Kinase/Adaptors	CSF1R
1408	1.34095	Rimeporide	187870-78-6	333.38	Membrane transporter/Ion channel	NHE-1
1409	1.09714	Trolox	53188-07-1	250.3	Oxidation-Reduction	Antioxidant
1410	1.4019	2'-Deoxyuridine	951-78-0	228.2	DNA Damage/DNA Repair	Thymidylate synthase; Upp
1411	0.975238	ADP	58-64-0	427.2	Metabolism	Endogenous Metabolite
1412	1.03619	Y-27632 dihydrochloride	129830-38-2	320.26	Cell cycle/Check point	ROCK1 (p160ROCK); ROCK2
1413	1.06667	SB-431542	301836-41-9	384.39	Angiogenesis	ALK5; ALK4; ALK7
1414	0.731429	TOS-ARG-OME hydrochloride	1784-03-8	378.87	Others	Amino Acids and Derivatives
1415	1.31048	Stearyl glycyrrhetinate	13832-70-7	723.2	Immunology/Inflammation	antiviral
1416	0.944762	Acitretin	55079-83-9	326.43	Metabolism	RAR; RXR
1417	0.0914286	PIK-75	372196-67-3	452.28	DNA Damage/DNA Repair	DNA-PK; p110α; p110β; p110γ; p110δ
1418	1.24952	Adenosine 5'-monophosphate	61-19-8	347.22	PI3K/Akt/mTOR	5'-AMP-activated protein kinase
1419	0.579048	4'-METHOXYFLAVONE	4143-74-2	252.26	Others	Others
1420	1.06667	Bedaquiline	843663-66-1	555.5	Microbiology&virology	Tubercle bacillus
1421	0.88381	Genistein	446-72-0	270.24	Angiogenesis	EGFR
1422	0.822857	Apigenin	520-36-5	270.24	Metabolism	CYP2C9
1423	0.88381	LY310762	192927-92-7	430.94	GPCR/G Protein	5-HT1D
1424	0.975238	Aloin	1415-73-2	418.39	Proteases/Proteasome	tyrosinase
1425	0.975238	Asenapine Maleate	85650-56-2	401.84	GPCR/G Protein	5-HT2A; 5-HT2B; 5-HT2C; 5-HT6; 5-HT7
1426	3.53524	Aloe-emodin	481-72-1	270.24	Microbiology&virology	HSV-1; HSV-2
1427	0.975238	Lumacaftor	936727-05-8	452.41	Membrane transporter/Ion channel	F508del-CFTR
1428	0.792381	KU-55933	587871-26-9	395.49	DNA Damage/DNA Repair	ATM; ATR; DNA-PK; mTOR; PI3K
1429	1.12762	Tetrahydrozoline HCl	522-48-5	236.74	GPCR/G Protein	α-adrenergic receptor
1430	0.822857	Vortioxetine	508233-74-7	298.45	GPCR/G Protein	5-HT1A; 5-HT1B; 5-HT3A; 5-HT7; SERT
1431	0.944762	Rabeprazole Related Compound E	117977-21-6	343.44	Membrane transporter/Ion channel	Proton pump
1432	0.182857	TN-16	33016-12-5	306.36	Others	microtubule polymerization
1433	0.426667	SKLB-23bb	1815580-06-3	396.44	Chromatin/Epigenetic	HDAC6
1434	0.975238	Tenofovir alafenamide	379270-37-8	476.47	Microbiology&virology	Reverse Transcriptase
1435	0.88381	TUG-1375	2247372-59-2	442.92	Others	FFA2
1436	1.12762	Articaine HCl	23964-57-0	320.84	Membrane transporter/Ion channel	Sodium Channel
1437	0.88381	Tacrolimus	104987-11-3	804.02	PI3K/Akt/mTOR	FKBP-12
1438	1.06667	Omeprazole sulfide	73590-85-9	329.42	Membrane transporter/Ion channel	Proton pump
1439	1.76762	Luliconazole	187164-19-8	354.28	Microbiology&virology	Antifungal
1440	0.304762	idalopirdine	467459-31-0	398.37	Neuroscience	5-HT6
1441	0.731429	Guanfacine hydrochloride	29110-48-3	282.55	GPCR/G Protein	α2A-adrenoceptor;α2B-adrenoceptors
1442	0.88381	Indole-3-carbinol	700-06-1	147.17	Apoptosis	NF-κB; p53
1443	1.06667	Varenicline Tartrate	375815-87-5	361.35	Neuroscience	mAChR
1444	1.1581	Tofacitinib Citrate	540737-29-9	504.49	Angiogenesis	JAK1; JAK2; JAK3
1445	1.28	Chrysin	480-40-0	254.24	Oxidation-Reduction	Antioxidant;Others
1446	0.822857	Ciprofloxacin EP IMpurity A	86393-33-1	281.67	Microbiology&virology	Antibiotic
1447	1.06667	Scopolamine butylbromide	149-64-4	440.37	Neuroscience	mAChR
1448	1.21905	TG100-115	677297-51-7	346.34	PI3K/Akt/mTOR	PI3Kα; PI3Kβ; PI3Kγ; PI3Kδ
1449	0.88381	Esomeprazole Magnesium	161973-10-0	713.12	Membrane transporter/Ion channel	H+/K+-ATPase
1450	0.761905	Revaprazan hydrochloride	178307-42-1	398.9	Membrane transporter/Ion channel	H+/K+-ATPase
1451	1.06667	Glycyrrhizinic acid, potassium salt	68039-19-0	861.02	Others	Others
1452	0.88381	Alogliptin Benzoate	850649-62-6	461.51	Proteases/Proteasome	DPP-4
1453	0.39619	Cinacalcet hydrochloride	364782-34-3	393.87	GPCR/G Protein	CaSR
1454	0.0914286	Nocodazole	31430-18-9	301.32	Angiogenesis	Abl; Abl (E255K); Abl (T315I); microtubule
1455	1.00571	Kavain	3155-48-4	230.26	NF-Κb	NF-κB
1456	0.0914286	Bortezomib	179324-69-7	384.24	Proteases/Proteasome	20S proteasome
1457	1.06667	Candesartan Cilexetil	145040-37-5	610.66	Endocrinology & Hormones	angiotensin II receptor
1458	1.67619	Bromfenac sodium	120638-55-3	383.17	Immunology/Inflammation	COX-2
1459	0.822857	Tianeptine sodium	30123-17-2	458.93	GPCR/G Protein	5-HT
1460	0.700952	Senktide	106128-89-6	842	GPCR/G Protein	NK3
1461	0.853333	Olanzapine	132539-06-1	312.44	Neuroscience	5-HT; HT; mAChR; Adrenergic Receptor; Dopamine
1462	0.64	Amoxapine	14028-44-5	313.79	Neuroscience	GlyT1b; GlyT2a
1463	0.944762	Tigecycline	220620-09-7	585.65	Microbiology&virology	30S ribosome
1464	1.00571	Clobetasol propionate	25122-46-7	466.97	Metabolism	Glucocorticoid Receptor
1465	0.914286	Telmisartan	144701-48-4	514.62	Endocrinology & Hormones	angiotensin II type 1 receptor
1466	1.06667	Flunisolide	3385-03-3	434.5	Metabolism	Glucocorticoid Receptor
1467	0.700952	Etoricoxib	202409-33-4	358.84	Immunology/Inflammation	COX
1468	0.944762	Nizatidine	76963-41-2	331.46	GPCR/G Protein	AChE; H2 receptor
1469	0.975238	Norethindrone	68-22-4	298.42	Endocrinology & Hormones	ER
1470	1.21905	Midodrine hydrochloride	3092-17-9	290.74	GPCR/G Protein	α1-adrenergic receptor
1471	0.792381	Pargyline hydrochloride	306-07-0	195.69	Metabolism	MAO
1472	1.21905	Mestranol	72-33-3	310.43	Endocrinology & Hormones	ER
1473	1.4019	Estriol	50-27-1	288.39	Endocrinology & Hormones	ER; MRP1
1474	0.944762	CH-223191	301326-22-7	333.39	Metabolism	AhR
1475	1.09714	Methyl cinnamate	103-26-4	162.19	Proteases/Proteasome	Tyrosinase
1476	5.85143	Vorinostat	149647-78-9	264.32	Chromatin/Epigenetic	HDAC; HDAC1;HDAC2;HDAC3;HDAC6;HDAC8
1477	1.18857	Terbutaline Sulfate	23031-32-5	274.32	GPCR/G Protein	β2-adrenergic receptor
1478	1.06667	Menthone	10458-14-7	154.25	Apoptosis	TNF-α;NF-κB;IL receptor
1479	1.03619	Tenoxicam	59804-37-4	337.37	Immunology/Inflammation	COX
1480	1.06667	Exemestane	107868-30-4	296.4	Endocrinology & Hormones	Aromatase (human); Aromatase (rat)
1481	1.31048	paulownin	13040-46-5	370.4	Microbiology&virology	Anti-infection
1482	1.18857	LUPENONE	1617-70-5	424.7	Others	PTP1B
1483	1.03619	Letrozole	112809-51-5	285.3	Endocrinology & Hormones	Aromatase
1484	1.12762	7-demethylsuberosin	21422-04-8	230.26	GPCR/G Protein	PGE2
1485	1.28	Naproxen	22204-53-1	230.27	Immunology/Inflammation	COX
1486	2.40762	Cyclocytidine hydrochloride	10212-25-6	261.66	DNA Damage/DNA Repair	DNA/RNA Synthesis
1487	0.914286	Chlormadinone acetate	302-22-7	404.93	Endocrinology & Hormones	Androgen Receptor
1488	0.975238	Proadifen hydrochloride	62-68-0	389.96	Metabolism	CYP
1489	1.21905	Rimantadine hydrochloride	1501-84-4	215.76	Cell cycle/Check point	RNA synthesis
1490	1.70667	Doxifluridine	3094-09-5	246.19	DNA Damage/DNA Repair	Thymidine phosphorylase
1491	1.18857	Lomustine	13010-47-4	233.7	DNA Damage/DNA Repair	DNA Alkylating; Stathmin-4
1492	1.24952	Valproic acid sodium salt	1069-66-5	166.2	Chromatin/Epigenetic	GABAR; HDAC2; HDAC9
1493	1.00571	Glipizide	29094-61-9	445.54	Membrane transporter/Ion channel	ABCC; PPARγ
1494	0.822857	Acetohydroxamic acid	546-88-3	75.07	Proteases/Proteasome	MMP
1495	0.944762	Ezetimibe	163222-33-1	409.43	Immunology/Inflammation	NPC1L1; Nrf2; Sterol O-acyltransferase
1496	1.28	Vecuronium bromide	50700-72-6	637.73	Neuroscience	nAChR
1497	1.03619	Nevirapine	129618-40-2	266.3	Microbiology&virology	HIV-1 reverse transcriptase
1498	1.21905	Tiratricol	51-24-1	621.93	Endocrinology & Hormones	Thyroid hormone
1499	0.731429	2-Phenyl-2-(1-piperidinyl)propane	92321-29-4	203.32	Others	Others
1500	1.09714	5-DEMETHYLNOBILETIN	2174-59-6	388.37	Metabolism	LOX
1501	0.853333	Isotretinoin	4759-48-2	300.44	Metabolism	RAR
1502	0.761905	Hodostin	51-60-5	334.39	Neuroscience	AChR
1503	0.88381	4'-Methoxyresveratrol	33626-08-3	242.27	Others	RAGE
1504	0.914286	Hydrocortisone	50-23-7	362.46	Metabolism	Glucocorticoid Receptor
1505	1.00571	Enalapril Maleate	76095-16-4	492.52	Endocrinology & Hormones	ACE
1506	0.88381	Irbesartan	138402-11-6	428.54	Endocrinology & Hormones	AT1 receptor
1507	0.700952	Lopinavir	192725-17-0	628.8	Microbiology&virology	HIV protease
1508	1.09714	Neostigmine bromide	114-80-7	303.2	Neuroscience	AChE
1509	0.944762	MALTOTETRAOSE	34612-38-9	666.58	Apoptosis	TNF-α
1510	1.82857	Alprostadil	745-65-3	354.48	GPCR/G Protein	PGE
1511	0.88381	Famotidine	76824-35-6	337.45	GPCR/G Protein	H2 receptor
1512	1.06667	Rivastigmine tartrate	129101-54-8	400.43	Neuroscience	AChR
1513	0.975238	Rifapentine	61379-65-5	877.03	DNA Damage/DNA Repair	RNA polymerase
1514	1.4019	Tiopronin	1953-02-2	163.19	Immunology/Inflammation	ROS
1515	1.18857	Cefotiam hydrochloride	66309-69-1	562.08	Microbiology&virology	PBPs
1516	0.975238	Enrofloxacin	93106-60-6	359.4	DNA Damage/DNA Repair	DNA synthesis
1517	1.1581	Dypyridamole	58-32-2	504.63	Metabolism	PDE; PDE
1518	1.18857	Trazodone hydrochloride	25332-39-2	408.33	GPCR/G Protein	5-HT; Sert (Sodium-dependent); Adrenergic Receptor; H1 receptor
1519	0.853333	Pazufloxacin Mesylate	163680-77-1	414.4	DNA Damage/DNA Repair	Topo II
1520	0.822857	Imatinib Mesylate	220127-57-1	589.71	Angiogenesis	v-Abl; c-Kit; PDGFR
1521	1.21905	Rosiglitazone maleate	155141-29-0	473.12	Metabolism	PPARγ
1522	1.18857	Sulbactam	68373-14-8	233.24	Microbiology&virology	β-Lactamase
1523	1.06667	Paroxetine hydrochloride	78246-49-8	365.83	GPCR/G Protein	5-HT; AChR; GRK2
1524	0.975238	Deferoxamine Mesylate	138-14-7	656.79	Others	Iron; Ferroptosis
1525	0.426667	zerumbone	471-05-6	218.33	Oxidation-Reduction	antioxidant
1526	1.06667	Amlexanox	68302-57-8	298.29	Angiogenesis	FGFR1; IL-3; Protein S100-P;IKKε;TBK1
1527	0.914286	Boldine	476-70-0	327.37	Others	OPG ;RANKL; RANK
1528	0.975238	Glyburide	10238-21-8	494.01	Membrane transporter/Ion channel	Bile salt export pump; Potassium Channel
1529	0.670476	sphondin	483-66-9	216.19	Immunology/Inflammation	COX-2;PGE2
1530	1.00571	Dictamnine	484-29-7	199.21	Microbiology&virology	Anti-infection
1531	1.03619	Lenalidomide	191732-72-6	259.26	Apoptosis	TNF-α
1532	0.518095	Amitraz	33089-61-1	293.41	GPCR/G Protein	α-adrenergic receptor
1533	1.1581	Penciclovir	39809-25-1	253.26	Microbiology&virology	EBV; HCMV; HSV-1; HSV-2; VZV
1534	0.822857	Dopamine hydrochloride	62-31-7	189.64	GPCR/G Protein	5-HT; DA transporter; Dopamine
1535	0.975238	Ramipril	87333-19-5	416.51	Endocrinology & Hormones	ACE
1536	0.944762	Famciclovir	104227-87-4	321.33	DNA Damage/DNA Repair	DNA polymerase; HSV
1537	0.975238	Ronidazole	7681-76-7	200.15	Microbiology&virology	Antibiotic
1538	1.21905	Tenofovir	147127-20-6	287.21	Microbiology&virology	Reverse Transcriptase
1539	0.975238	Chlorzoxazone	95-25-0	169.57	Membrane transporter/Ion channel	Potassium Channel
1540	0.64	O-(4-Hydroxy-3-iodophenyl)-3,5-diiodo-L-tyrosine	6893-02-3	650.97	Endocrinology & Hormones	TRα; TRβ
1541	0.579048	Rebeprazole sodium	117976-90-6	381.42	Membrane transporter/Ion channel	Proton pump
1542	0.792381	Tolazoline hydrochloride	59-97-2	196.68	GPCR/G Protein	α-adrenergic receptor
1543	1.06667	Aminophylline	317-34-0	420.43	Metabolism	PDE
1544	1.1581	Pentamidine isethionate	140-64-7	592.68	Microbiology&virology	Antibacterial
1545	0.792381	Melatonine	73-31-4	232.28	Endocrinology & Hormones	CAM; ER; melatonin receptor; MPO; RORβ
1546	0.761905	Silibinin	22888-70-6	482.44	Autophagy	Autophagy
1547	0.822857	Fludrocortisone acetate	514-36-3	422.5	Autophagy	Autophagy; Mineralocorticoid Receptor
1548	1.00571	Alliin	556-27-4	177.22	Metabolism	PPARγ;NF-κB
1549	0.853333	Methacholine Chloride	62-51-1	195.69	Neuroscience	mAChR
1550	0.914286	Aurantiamide	58115-31-4	402.5	NF-Κb	NF-κB;p38
1551	0.182857	Vinblastine sulfate	143-67-9	909.06	Neuroscience	nAChR
1552	0.944762	Mirabegron	223673-61-8	396.51	GPCR/G Protein	β3-adrenoceptor
1553	0.609524	MI 2 (MALT1 inhibitor)	1047953-91-2	455.72	Immunology/Inflammation	MALT1
1554	0.88381	CNV1014802	934240-30-9	314.35	Membrane transporter/Ion channel	Sodium Channel
1555	1.18857	Tipiracil hydrochloride	183204-72-0	279.12	DNA Damage/DNA Repair	Nucleoside Antimetabolite/Analog
1556	1.43238	HTH-01-015	1613724-42-7	468.55	PI3K/Akt/mTOR	NUAK1; NUAK2
1557	0.914286	Dutasteride	164656-23-9	528.53	Endocrinology & Hormones	5-α reductase
1558	1.12762	LY344864	186544-26-3	351.42	GPCR/G Protein	5-HT1F
1559	1.06667	Vipadenant	442908-10-3	321.34	GPCR/G Protein	A1; A2A; A3
1560	0.518095	Abemaciclib	1231929-97-7	506.59	Cell cycle/Check point	CDK4; CDK6
1561	0.335238	Adavosertib	955365-80-7	500.6	Cell cycle/Check point	Wee1
1562	1.76762	A77-01	607737-87-1	286.33	Angiogenesis	ALK5
1563	1.00571	Edoxaban Tosylate Monohydrate	1229194-11-9	738.27	Metabolism	Factor Xa; Factor Xa; Thrombin
1564	0.121905	BET bromodomain inhibitor	1505453-59-7	445.91	Chromatin/Epigenetic	BET bromodomain
1565	1.21905	SKF-86002	72873-74-6	297.35	MAPK	p38 MAPK;TNF-α
1566	0.792381	AOB2796	916170-19-9	518.36	Proteases/Proteasome	Protease-Activated Receptor 2
1567	1.4019	AMI-1	20324-87-2	548.45	Chromatin/Epigenetic	PRMT1; yeast Hmt1p
1568	1.37143	palovarotene	410528-02-8	414.55	Metabolism	RARγ
1569	1.09714	Irbinitinib	937263-43-9	480.52	Angiogenesis	EGFR; HER2/ErbB2; p95 HER2
1570	1.06667	BX471	217645-70-0	434.89	Immunology/Inflammation	human CCR1
1571	0.731429	QNZ46	1237744-13-6	443.41	Neuroscience	NR2A; NR2C; NR2D
1572	1.1581	Ipragliflozin	761423-87-4	404.45	GPCR/G Protein	SGLT2
1573	0.609524	Vemurafenib	918504-65-1	489.92	Angiogenesis	ACK1; MAP4K5 (KHS1); B-Raf; B-Raf (V600E); C-Raf; SRMS; FGR
1574	1.37143	Pilaralisib	934526-89-3	541.02	PI3K/Akt/mTOR	PI3Kα; PI3Kβ; PI3Kγ; PI3Kδ
1575	0.304762	GSK-923295	1088965-37-0	592.13	Cytoskeletal Signaling	CENP-E
1576	0.0914286	Ponatinib	943319-70-8	532.56	Angiogenesis	Abl; c-Kit; FGFR1; PDGFRα; c-Src; VEGFR2
1577	1.28	UNC1215	1415800-43-9	529.72	Chromatin/Epigenetic	L3MBTL3; L3MBTL3; L3MBTL3-D274A
1578	1.21905	Pimavanserin	706779-91-1	427.55	GPCR/G Protein	5-HT2A
1579	0.0914286	RGB-286638 free base	784210-88-4	545.63	Cell cycle/Check point	CDK1/cyclinB1; CDK2/cyclinE; CDK3/cyclinE; CDK4/cyclinD1; CDK9/cyclinT1; p35-CDK5
1580	0.731429	CFTRinh172	307510-92-5	409.4	Membrane transporter/Ion channel	CFTR
1581	0.39619	Danusertib	827318-97-8	474.55	Cell cycle/Check point	Aurora A; Aurora B; Aurora C; Abl; RET; FGFR1; TrkA
1582	0.670476	Montelukast sodium	151767-02-1	608.17	Immunology/Inflammation	CysLTR1
1583	16.4571	EPZ6438	1403254-99-8	572.74	Chromatin/Epigenetic	EZH2; EZH2
1584	0.121905	Lexibulin	917111-44-5	434.53	Cytoskeletal Signaling	microtubule
1585	0.548571	GSK2636771	1372540-25-4	433.42	PI3K/Akt/mTOR	PI3Kβ
1586	0.24381	XMD8-92	1234480-50-2	474.55	Cell cycle/Check point	BMI-1
1587	0.670476	LY2409881 trihydrochloride	946518-60-1	594.43	NF-Κb	IKK2
1588	0.914286	APD 668	832714-46-2	477.51	Endocrinology & Hormones	GPR119
1589	0.792381	Infree	85801-02-1	562.14	Others	Others
1590	0.39619	Panobinostat	404950-80-7	349.43	Chromatin/Epigenetic	HDAC
1591	1.09714	Amitifadine hydrochloride	410074-74-7	264.58	GPCR/G Protein	5-HT; Dopamine; Norepinephrine (NE)
1592	0.304762	XMD-17109	1435488-37-1	638.81	MAPK	ERK5
1593	9.69143	GSK126	1346574-57-9	526.67	Chromatin/Epigenetic	EZH2
1594	0.914286	SR9243	1613028-81-1	626.62	Metabolism	LXR
1595	0.88381	K-Ras(G12C) inhibitor 9	1469337-91-4	513.78	MAPK	K-Ras(G12C)
1596	0.182857	PI3K/HDAC Inhibitor	1339928-25-4	508.55	Chromatin/Epigenetic	HDAC1; HDAC10; HDAC11; HDAC2; HDAC3
1597	3.47429	GSK503	1346572-63-1	526.67	Chromatin/Epigenetic	EZH2
1598	1.00571	Edoxaban	912273-65-5	548.06	Metabolism	Factor Xa; Thrombin
1599	1.02128	PI-3065	955977-50-1	506.64	DNA Damage/DNA Repair	DNA-PK; mTOR; p110α; p110β; p110δ
1600	1.13475	XL147 analogue	956958-53-5	448.52	DNA Damage/DNA Repair	DNA-PK; PI3Kα; PI3Kβ; PI3Kγ; PI3Kδ
1601	4.62411	CEP32496	1188910-76-0	517.46	Angiogenesis	Abl1; c-Kit; RET; PDGFRβ; Lck
1602	1.07801	UNC0379	1620401-82-2	413.56	Chromatin/Epigenetic	SETD8
1603	1.10638	LCL161	1005342-46-0	500.63	Apoptosis	cIAP
1604	1.53191	Rociletinib	1374640-70-6	555.55	Angiogenesis	EGFR (L858R/T790M); EGFR (wt)
1605	1.47518	Pomalidomide	19171-19-8	273.24	Apoptosis	TNF-α
1606	0.652482	GSK1059615	958852-01-2	333.36	PI3K/Akt/mTOR	mTOR; PI3Kα; PI3Kβ; PI3Kγ; PI3Kδ
1607	0.879433	Baricitinib Phosphate	1187595-84-1	469.41	Angiogenesis	JAK1; JAK2; JAK3; Tyk2
1608	0.794326	INK 128	1224844-38-5	309.33	PI3K/Akt/mTOR	mTOR; mTOR; PI3Kα; PI3Kγ; PI3Kδ
1609	1.19149	AZD2932	883986-34-3	447.49	Angiogenesis	c-Kit; FLT3; PDGFRβ; VEGFR2
1610	1.30496	ETP-46464	1345675-02-6	470.52	DNA Damage/DNA Repair	ATM; ATR; DNA-PK; mTOR; PI3Kα
1611	0.93617	SB 742457	607742-69-8	353.44	GPCR/G Protein	5-HT6
1612	1.64539	BX795	702675-74-9	591.47	Cell cycle/Check point	CDK2/CyclinE; Chk1; c-Kit; PDK1
1613	0.964539	AF-353	865305-30-2	400.21	Neuroscience	P2X3
1614	1.21986	Eniporide	176644-21-6	320.37	Membrane transporter/Ion channel	Na+/K+-ATPase
1615	2.07092	BX-912	702674-56-4	471.35	Angiogenesis	CDK2/CyclinE; Chk1; PDK1; PKA; VEGFR2 (KDR)
1616	1.2766	IDH1-IN-1	1355326-21-4	498.59	Metabolism	mutant IDH1 R132H
1617	1.10638	Ciclesonide	126544-47-6	540.69	Metabolism	Glucocorticoid Receptor
1618	1.07801	Maribavir	176161-24-3	376.24	Microbiology&virology	HCMV
1619	0.652482	AM281	202463-68-1	557.21	GPCR/G Protein	CB
1620	0.794326	SB202190	152121-30-7	331.34	MAPK	p38α; p38β
1621	2.41135	Alisertib	1028486-01-2	518.92	Cell cycle/Check point	Aurora A
1622	2.41135	GSK-LSD1 dihydrochloride	1431368-48-7	289.24	Chromatin/Epigenetic	LSD1
1623	1.50355	A-205804	251992-66-2	300.41	Cytoskeletal Signaling	E-selectin; ICAM-1
1624	0.198582	VER49009	940289-57-6	387.82	Cytoskeletal Signaling	HSP90β
1625	0.964539	VX661	1152311-62-0	520.5	Membrane transporter/Ion channel	VFTR
1626	1.13475	Pirinixic Acid	50892-23-4	323.8	Metabolism	PPARα
1627	0.340426	KenPaullone	142273-20-9	327.18	PI3K/Akt/mTOR	CDK1/CyclinB; CDK2/CyclinA; CDK2/CyclinE; CDK5/p35; GSK-3β
1628	0.595745	Isavuconazole	241479-67-4	437.47	Microbiology&virology	Antifungal
1629	0.652482	BMS-833923	1059734-66-5	473.57	GPCR/G Protein	Smoothened
1630	1.10638	Brexpiprazole	913611-97-9	433.57	GPCR/G Protein	5-HT1A; 5-HT2A; α1B-adrenergic receptor; α2C receptors; D2L
1631	1.07801	Palosuran hydrochloride 540769-28-6(free base）	T4689	454.99	Endocrinology & Hormones	Urotensin Receptor (GPR14)
1632	0.539007	SP2509	1423715-09-6	437.9	Chromatin/Epigenetic	LSD1
1633	1.02128	Substance P (1-7) 2TFA(68060-49-1(free base))	T7675	1128.08	Others	Others
1634	0.283688	ESI-09	263707-16-0	330.77	GPCR/G Protein	EPAC1; EPAC2
1635	1.19149	Trelagliptin succinate	1029877-94-8	475.47	Proteases/Proteasome	DPP-4
1636	1.67376	PF-431396	717906-29-1	506.5	Angiogenesis	FAK; PYK2
1637	1.02128	ML204	5465-86-1	226.32	Membrane transporter/Ion channel	TRPC4; TRPC5
1638	1.02128	FRAX486	1232030-35-1	513.39	Cell cycle/Check point	PAK1; PAK2 ; PAK3 ;PAK4
1639	1.21986	PIK-294	900185-02-6	489.53	PI3K/Akt/mTOR	p110α; p110α; p110β; p110γ; p110δ
1640	1.2766	CRT0044876	6960-45-8	206.15	DNA Damage/DNA Repair	APE1
1641	0.992908	LDC1267	1361030-48-9	560.55	Tyrosine Kinase/Adaptors	AXL; Mer; Tyro3
1642	1.24823	CNX-1351	1276105-89-5	573.71	PI3K/Akt/mTOR	PI3Kα
1643	1.04965	Apelin-13 triTFA(217082-58-1(free base))	T7847	1892.89	Others	Others
1644	0.765957	Afatinib	439081-18-2	485.94	Angiogenesis	EGFR (L858R); EGFR (L858R/T790M); EGFR (wt); HER2; HER4
1645	0.879433	ABT199	1257044-40-8	868.44	Apoptosis	Bcl-2
1646	0.22695	HS-173	1276110-06-5	422.46	PI3K/Akt/mTOR	PI3Kα
1647	1.10638	CYNARIN	19870-46-3	516.45	Cytoskeletal Signaling	Akt;PI3K
1648	1.10638	SD-208	627536-09-8	352.75	Stem Cells	TGF-βRI (ALK5)
1649	1.30496	CHF5074	749269-83-8	325.16	Neuroscience	Beta Amyloid; γ secretase
1650	0.0567376	MLN9708	1201902-80-8	517.12	Proteases/Proteasome	20S proteasome; 20S proteasome
1651	0.992908	Brr2 Inhibitor C9	2104030-82-0	444.5	Others	spliceosomal RNA helicase Brr2
1652	0.113475	VER-50589	747413-08-7	388.8	Cytoskeletal Signaling	HSP90β
1653	1.10638	SW033291	459147-39-8	412.59	Metabolism	15-PGDH; 15-PGDH
1654	0.737589	Indacaterol	312753-06-3	392.49	GPCR/G Protein	β-adrenoceptor;β1-adrenoceptor;β2-adrenoceptor
1655	0.879433	ABT-737	852808-04-9	813.43	Apoptosis	Bcl-2; Bcl-B; Bcl-w; Bcl-xL
1656	0.624113	SC-514	354812-17-2	224.3	Cell cycle/Check point	Aurora B; CDK2/CyclinA; IKK2; p38α; PRAK
1657	0.879433	Felbamate	25451-15-4	238.24	Neuroscience	NMDA receptor
1658	0.22695	Ganetespib	888216-25-9	364.4	Cytoskeletal Signaling	HSP90
1659	0.113475	Ixazomib	1072833-77-2	361.03	Proteases/Proteasome	20S proteasome; 20S proteasome;caspase-like (β1)
1660	0.737589	AT101 acetate	866541-93-7	578.61	Apoptosis	Mcl-1; Bcl-2; Bcl-xL
1661	1.02128	SBI-0206965	1884220-36-3	489.32	Autophagy	ULK1
1662	1.10638	TH5487	2304947-71-3	541.18	Others	8-oxoguanine DNA glycosylase 1 (OGG1)
1663	1.24823	Bikinin	188011-69-0	273.08	PI3K/Akt/mTOR	GSK-3; Shaggy-like kinase
1664	1.02128	Veliparib dihydrochloride	912445-05-7	317.21	Chromatin/Epigenetic	PARP1; PARP2
1665	0.680851	CNX-774	1202759-32-7	499.5	Angiogenesis	BTK
1666	1.2766	AGI-5198	1355326-35-0	462.57	Metabolism	R132C-IDH1; R132H-IDH1
1667	0.22695	(+)-JQ-1	1268524-70-4	456.99	Chromatin/Epigenetic	BRD4 (1); BRD4 (2)
1668	1.19149	CB-103	218457-67-1	242.32	Neuroscience	notch
1669	0.907801	WYC-210	2131803-93-3	340.4	Others	Others
1670	1.41844	Piboserod	152811-62-6	369.51	GPCR/G Protein	5-HT4
1671	1.16312	Raltegravir potassium	871038-72-1	482.51	Microbiology&virology	HIV; Integrase (IN)
1672	0.680851	Navitoclax	923564-51-6	974.61	Apoptosis	Bcl-2; Bcl-w; Bcl-xL
1673	0.737589	Triapine	143621-35-6	195.24	DNA Damage/DNA Repair	RR
1674	0.141844	Ispinesib	336113-53-2	517.06	Cell cycle/Check point	KSP (HsEg5)
1675	1.13475	AEE-788	497839-62-0	440.58	Angiogenesis	c-Abl; c-Fms; EGFR; HER2/ErbB2; FLT1
1676	1.8156	MPI-0479605	1246529-32-7	407.51	Cytoskeletal Signaling	Mps1
1677	0.141844	SB743921	940929-33-9	553.52	Cell cycle/Check point	KSP; KSP (Colo205 cells); KSP (MV522 cells); KSP (MX1 cells); KSP (SKOV3 cells)
1678	1.02128	PSI-6206	863329-66-2	260.22	Microbiology&virology	HCV replicon
1679	1.04965	Pexidartinib	1029044-16-3	417.81	Angiogenesis	Kit; CSF-1R; FLT3
1680	1.19149	IM156	1422365-93-2	315.13	Apoptosis	oxidative phosphorylation (OXPHOS)
1681	1.13475	K 02288	1431985-92-0	352.38	Angiogenesis	ALK1; ALK2; ALK3; ALK4; ALK6
1682	1.02128	Menadiol Diacetate	573-20-6	258.27	Metabolism	VK4
1683	0.879433	BMS-1001	2113650-03-4	594.7	Cell cycle/Check point	PD-1/PD-L1
1684	0.907801	Formoterol	73573-87-2	344.4	GPCR/G Protein	β2-adrenergic receptor
1685	0.141844	SP-141	1253491-42-7	324.38	Apoptosis	Mdm2
1686	1.07801	Zanamivir	139110-80-8	332.31	Microbiology&virology	Influenza A; Influenza B
1687	0.765957	ASP7663	1190217-35-6	263.26	Membrane transporter/Ion channel	TRPA1
1688	1.19149	Cilastatin	82009-34-5	358.45	Proteases/Proteasome	Dipeptidase 1
1689	1.19149	Bimatoprost	155206-00-1	415.57	GPCR/G Protein	PGF2; PGE2
1690	1.33333	Vonoprazan fumarate	1260141-27-2	461.46	Membrane transporter/Ion channel	H+/K+-ATPase
1691	1.10638	PTP1B-IN-9	145888-79-5	413.1	Proteases/Proteasome	Proteasome
1692	1.3617	Diflorasone	2557-49-5	410.45	Metabolism	Glucocorticoid Receptor
1693	0.794326	Eltoprazine dihydrochloride	143485-51-2	293.19	Others	Others
1694	1.04965	Ulipristal acetate	126784-99-4	475.62	Endocrinology & Hormones	PR
1695	0.851064	Etravirine	269055-15-4	435.28	Microbiology&virology	Reverse Transcriptase
1696	0.93617	GW 405833	180002-83-9	447.35	GPCR/G Protein	CB2
1697	0.93617	BMS-986165	1609392-27-9	425.46	Chromatin/Epigenetic	Tyk2 JH2;JAK1 JH2
1698	0.93617	Dexmedetomidine	113775-47-6	200.28	GPCR/G Protein	α2 receptor
1699	0.992908	Ivabradine hydrochloride	148849-67-6	505.05	Neuroscience	Adrenergic Receptor
1700	0.851064	Dienogest	65928-58-7	311.42	Endocrinology & Hormones	ER
1701	0.907801	Rufinamide	106308-44-5	238.19	Membrane transporter/Ion channel	Sodium Channel
1702	0.510638	RET V804M-IN-1	2414909-94-5	344.37	Tyrosine Kinase/Adaptors	RETV804M
1703	2.29787	Dalasetron Mesylate Hydrate	878143-33-0	438.49	GPCR/G Protein	5-HT3
1704	0.879433	Peramivir Trihydrate	1041434-82-5	382.45	Microbiology&virology	influenza viral neuraminidase
1705	0.907801	Tauroursodeoxycholic Acid	14605-22-2	499.7	Metabolism	CYP3A
1706	0.624113	Bazedoxifene acetate	198481-33-3	530.67	Endocrinology & Hormones	ERα; ERβ
1707	0.652482	Phanquinone	84-12-8	210.19	Microbiology&virology	Bacterial
1708	0.907801	Lercanidipine	100427-26-7	611.73	Membrane transporter/Ion channel	Calcium Channel
1709	1.13475	Didanosine	69655-05-6	236.23	Microbiology&virology	Reverse Transcriptase
1710	1.04965	Prucalopride	179474-81-8	367.87	GPCR/G Protein	5-HT4A; 5-HT4B
1711	1.24823	Kadsurin	51670-40-7	458.5	Oxidation-Reduction	Antioxidant
1712	0.93617	Tirofiban hydrochloride monohydrate	150915-40-5	495.07	Cytoskeletal Signaling	GPIIb/IIIa; GPIIb/IIIa;ADP
1713	1.19149	Allylestrenol	432-60-0	300.48	Endocrinology & Hormones	ER
1714	1.07801	Pheanthine	1263-79-2	622.7	Others	Others
1715	1.04965	Aclidinium bromide	320345-99-1	564.55	Neuroscience	M1 mAChR; M2 mAChR; M3 mAChR; M4 mAChR; M5 mAChR
1716	1.21986	Tolmetin	26171-23-3	257.28	Immunology/Inflammation	COX-1; COX-2
1717	1.02128	Alizapride hydrochloride	59338-87-3	351.83	GPCR/G Protein	Dopamine
1718	0.312057	Cabazitaxel	183133-96-2	835.93	Cytoskeletal Signaling	microtubule
1719	1.10638	Alcaftadine	147084-10-4	307.39	GPCR/G Protein	H1 receptor; H2 receptor; H4 receptor
1720	1.44681	Levosimendan	141505-33-1	280.28	Metabolism	Cardiac troponin C
1721	1.21986	ML390	2029049-79-2	406.4	Others	Others
1722	0.170213	Pazopanib	444731-52-6	437.52	Angiogenesis	c-Kit; PDGFR; VEGFR1; VEGFR2; VEGFR3
1723	0.510638	Amfenac Sodium Monohydrate	61618-27-7	295.27	Immunology/Inflammation	COX-1; COX-2
1724	0.992908	Neomycin Sulphate B	4146-30-9	712.22	Microbiology&virology	Antibiotic
1725	1.30496	Pimobendan	74150-27-9	334.37	Metabolism	PDE3
1726	0.907801	Wnt-C59	1243243-89-1	379.45	Stem Cells	Porcn
1727	1.2766	VX-702	745833-23-2	404.3	MAPK	p38α
1728	1.61702	PFI-3	1819363-80-8	321.37	Chromatin/Epigenetic	SMARCA2; SMARCA4; PB1(5) bromodomains
1729	0.93617	L-701324	142326-59-8	363.8	Neuroscience	NMDA receptor
1730	1.24823	IRAK-1/4 Inhibitor	509093-47-4	395.41	Immunology/Inflammation	IRAK-1; IRAK-4
1731	1.24823	SANT-1	304909-07-7	373.49	GPCR/G Protein	Smoothened
1732	0.70922	LASSBio-1135	852453-71-5	286.33	Membrane transporter/Ion channel	TRPV1;TNF-α
1733	0.851064	GW 627368X	439288-66-1	544.62	GPCR/G Protein	EP4
1734	0.397163	AG1024	65678-07-1	305.17	Tyrosine Kinase/Adaptors	IGF-1R; Insulin Receptor
1735	0.680851	KN-62	127191-97-3	721.84	Neuroscience	CaMKⅤ; CaMKII
1736	0.93617	WHI-P154	211555-04-3	376.2	Angiogenesis	EGFR; JAK3; Src; VEGFR
1737	1.02128	Carbidopa Hydrate	38821-49-7	244.24	Metabolism	aromatic-L-amino-acid decarboxylase
1738	1.47518	Torcetrapib	262352-17-0	600.47	Metabolism	CETP
1739	0.93617	SC 79	305834-79-1	364.78	Cytoskeletal Signaling	Akt
1740	1.67376	ITD-1	1099644-42-4	415.52	Stem Cells	TGFβ
1741	1.19149	SBE 13 hydrochloride	1052532-15-6	479.4	Cell cycle/Check point	PLK1; PLK2; PLK3
1742	0.93617	IM-12	1129669-05-1	377.41	PI3K/Akt/mTOR	GSK-3β
1743	1.47518	Dactolisib	915019-65-7	469.54	DNA Damage/DNA Repair	ATR; mTOR (p70S6K); p110α; p110γ; p110δ
1744	0.907801	GSK2578215A	1285515-21-0	399.42	Autophagy	LRRK2 (G2019S); LRRK2 (WT)
1745	0.765957	Cariporide	159138-80-4	283.35	Membrane transporter/Ion channel	NHE1
1746	1.3617	Losmapimod	585543-15-3	383.46	MAPK	p38α; p38β
1747	0.170213	LRRK2-IN-1	1234480-84-2	570.7	Autophagy	DCLK1; DCLK2; LRRK2 (A2016T); LRRK2 (G2019S); LRRK2 (WT)
1748	0.992908	AS-605240	648450-29-7	257.27	PI3K/Akt/mTOR	PI3Kα; PI3Kβ; PI3Kγ; PI3Kδ
1749	1.3617	XEN445	1515856-92-4	366.33	Metabolism	endothelial lipase
1750	1.04965	UNC669	1314241-44-5	338.24	Chromatin/Epigenetic	L3MBTL1; L3MBTL3; L3MBTL4
1751	0.765957	DY131	95167-41-2	311.38	Endocrinology & Hormones	ERRβ; ERRγ
1752	0.992908	AdipoRon	924416-43-3	428.52	GPCR/G Protein	AdipoR1; AdipoR2
1753	1.04965	TCS PIM-1 1	491871-58-0	367.2	Chromatin/Epigenetic	Pim1
1754	0.70922	Silmitasertib	1009820-21-6	349.77	Metabolism	CK2
1755	0.907801	RU 24969 hemisuccinate	107008-28-6	574.67	GPCR/G Protein	5-HT1A; 5-HT1B
1756	0.652482	Osimertinib	1421373-65-0	499.61	Angiogenesis	EGFR (Exon 19 deletion); EGFR (L858R/T790M )
1757	1.10638	Adjudin	252025-52-8	335.19	Membrane transporter/Ion channel	Chloride Channel; Mitochondrial Metabolism
1758	1.13475	Clobenpropit dihydrobromide	145231-35-2	470.7	GPCR/G Protein	H3 receptor
1759	0.680851	YK-4-279	1037184-44-3	366.2	DNA Damage/DNA Repair	RNA helicase A
1760	1.04965	RI-1	415713-60-9	361.61	DNA Damage/DNA Repair	RAD51
1761	1.04965	Endoxifen Z-isomer	112093-28-4	373.49	Angiogenesis	hERG Potassium Channel; ER; ERR;hERG
1762	1.24823	BLU9931	1538604-68-0	509.38	Angiogenesis	FGFR1; FGFR2; FGFR3; FGFR4
1763	1.21986	LY2874455	1254473-64-7	444.31	Angiogenesis	FGFR1; FGFR2; FGFR3; FGFR4; VEGFR2
1764	1.10638	TAK875	1000413-72-8	524.63	Endocrinology & Hormones	GPR40(FFA1)
1765	0.907801	ENMD-2076	934353-76-1	375.47	Cell cycle/Check point	Aurora A; RET; FLT3; Src; VEGFR3/FLT4;Src
1766	0.851064	Ro 3306	872573-93-8	351.45	Cell cycle/Check point	CDK1; ERK; PKA; PKCδ; SGK
1767	0.964539	ANA-12	219766-25-3	407.49	Tyrosine Kinase/Adaptors	TrkB
1768	0.113475	IC261	186611-52-9	311.33	Metabolism	CK1; CDK5
1769	0.397163	PCI24781	783355-60-2	397.42	Chromatin/Epigenetic	HDAC1; HDAC10; HDAC2; HDAC3/SMRT; HDAC6
1770	0.70922	Decernotinib	944842-54-0	392.38	Angiogenesis	JAK1; JAK2; JAK3; Tyk2
1771	0.794326	Dacomitinib	1110813-31-4	469.94	Angiogenesis	EGFR; HER2/ErbB2; HER2/ErbB2
1772	1.07801	TAS-301	193620-69-8	357.4	Cytoskeletal Signaling	PKC
1773	16.2553	EPZ011989	1598383-40-4	605.81	Chromatin/Epigenetic	EZH2
1774	1.10638	NSC-87877	56932-43-5	503.42	Others	SHP-2;SHP-1
1775	0.992908	Taxifolin	480-18-2	304.25	GPCR/G Protein	β-adrenergic receptor; TNF-α; Collagenase Tyrosinase; Beta-nerve growth factor; VEGFR2
1776	1.19149	Benactyzine hydrochloride	57-37-4	363.88	Neuroscience	mAChR
1777	0.794326	Levomilnacipran	96847-55-1	246.34	Neuroscience	5-HR-norepinephrine reuptake
1778	1.19149	Mecamylamine hydrochloride	826-39-1	203.75	Neuroscience	nAChR
1779	1.13475	Nafamostat mesylate	82956-11-4	539.58	Proteases/Proteasome	Serine Protease
1780	0.822695	Ac-DEVD-pNA	189950-66-1	638.58	Others	Others
1781	0.992908	Palomid 529	914913-88-5	406.43	PI3K/Akt/mTOR	mTORC1; mTORC2
1782	0.312057	PTC-209	315704-66-6	495.19	Cell cycle/Check point	BMI-1
1783	1.13475	Pyridone 6	457081-03-7	309.34	Angiogenesis	JAK1; JAK2; JAK3; Tyk2
1784	1.3617	Vorolanib	1013920-15-4	439.48	Tyrosine Kinase/Adaptors	VEGFR;PDGFR
1785	0.93617	Telbivudine	3424-98-4	242.23	Microbiology&virology	Protein P; Reverse Transcriptase; Reverse Transcriptase
1786	0.737589	Cinaciguat	329773-35-5	565.7	GPCR/G Protein	guanylate cyclase
1787	0.964539	Bavachinin	19879-30-2	338.4	Metabolism	PPAR
1788	1.16312	Fasudil hydrochloride	105628-07-7	327.83	Cell cycle/Check point	PKA; PKG; PKC; ROCK2; MLCK
1789	0.70922	Daclatasvir dihydrochloride	1009119-65-6	811.8	Microbiology&virology	HCV NS5A
1790	0.70922	J-147	1146963-51-0	350.34	Chromatin/Epigenetic	BDNF
1791	1.02128	GTS 21 dihydrochloride	156223-05-1	381.3	Neuroscience	α4β2 nAChR
1792	0.765957	Alda-1	349438-38-6	324.16	Metabolism	ALDH2
1793	1.13475	HA130	1229652-21-4	463.29	Metabolism	ATX (autotaxin)
1794	0.93617	AP26113	1197958-12-5	529.01	Angiogenesis	ALK; EGFR (C797S/del19); EGFR (del19); EGFR (del19); IGF-1R
1795	1.04965	TGX-221	663619-89-4	364.44	PI3K/Akt/mTOR	p110α; p110β; p110γ; p110δ
1796	1.92908	UNC1999	1431612-23-5	569.74	Chromatin/Epigenetic	EZH1; EZH2
1797	1.07801	Deoxycorticosterone acetate	56-47-3	372.5	Neuroscience	Adrenergic Receptor
1798	1.16312	CGK 733	905973-89-9	555.84	DNA Damage/DNA Repair	ATM; ATR
1799	2.95035	Histone Deacetylase Inhibitor III	251456-60-7	307.39	Chromatin/Epigenetic	HDAC
1800	1.24823	Fimasartan	247257-48-3	501.65	Endocrinology & Hormones	AGTR1
1801	0.595745	Fedratinib	936091-26-8	524.68	Angiogenesis	JAK2; JAK2 (V617F); RET; FLT3
1802	0.822695	Efonidipine	111011-63-3	631.66	Membrane transporter/Ion channel	Calcium Channel
1803	0.907801	Darunavir Ethanolate	635728-49-3	593.74	Microbiology&virology	WT HIV-1 protease
1804	0.851064	Neratinib	698387-09-6	557.04	Angiogenesis	EGFR; HER2
1805	1.21986	Kaempferol	520-18-3	286.23	Endocrinology & Hormones	ER
1806	0.737589	Menatetrenone	11032-49-8	444.65	Metabolism	VK2 analog
1807	0.113475	RITA	213261-59-7	292.37	Apoptosis	Mdm2; p53
1808	1.24823	Avanafil	330784-47-9	483.95	Metabolism	PDE5
1809	1.04965	Acotiamide hydrochloride	773092-05-0	541.06	Neuroscience	AChE
1810	0.170213	PF-573228	869288-64-2	491.49	Angiogenesis	FAK
1811	1.04965	Doripenem Hydrate	364622-82-2	438.52	Microbiology&virology	Antibiotic
1812	0.964539	Fostemsavir	864953-29-7	583.5	Microbiology&virology	HIV-1
1813	1.10638	AC1NS4RE	1055412-47-9	272.73	Proteases/Proteasome	tyrosine kinase
1814	0.70922	Ilomastat	142880-36-2	388.46	Proteases/Proteasome	MMP-1; MMP-12; MMP-2; MMP-26; MMP-7; MMP-8; MMP-9
1815	0.425532	Ebastine	90729-43-4	469.66	GPCR/G Protein	H1 receptor
1816	1.02128	TBB	17374-26-4	434.71	Metabolism	CK2; CDK2; GSK-3β
1817	0.93617	Ciproxifan maleate	184025-19-2	386.4	GPCR/G Protein	H3 receptor
1818	0.737589	BMS-303141	943962-47-8	424.3	Neuroscience	ACL
1819	0.794326	Taurohyodeoxycholic acid sodium salt hydrate	38411-85-7	521.7	Proteases/Proteasome	Caspase
1820	0.851064	DSP-4 hydrochloride	40616-75-9	313.06	Others	Others
1821	0.822695	2,3-Dihydroxybenzoic acid	303-38-8	154.12	Others	Others
1822	0.93617	Efinaconazole	164650-44-6	348.34	Microbiology&virology	Antifungal
1823	0.397163	Pelitinib	257933-82-7	467.92	Angiogenesis	EGFR; HER2/ErbB2; MEK; Raf; Src
1824	0.851064	4-Hydroxy-L-phenylglycine	32462-30-9	167.16	Others	carnitine palmitoyltransferase-1
1825	1.04965	Dolutegravir sodium	1051375-19-9	441.36	Microbiology&virology	HIV integrase
1826	0.822695	JZL195	1210004-12-8	433.46	Metabolism	FAAH; MAGL
1827	1.07801	Rilpivirine	500287-72-9	366.42	Microbiology&virology	Reverse Transcriptase
1828	1.2766	Apalutamide	956104-40-8	477.43	Membrane transporter/Ion channel	Androgen Receptor; GABAR
1829	0.567376	Berbamine dihydrochloride	6078-17-7	680.24	Angiogenesis	Abl
1830	1.21986	Astragaloside IV	84687-43-4	784.99	Endocrinology & Hormones	ERS
1831	1.13475	(-)-Epigallocatechin Gallate	989-51-5	458.38	Autophagy	Autophagy
1832	0.794326	CAL-101	1146702-54-6	415.42	PI3K/Akt/mTOR	p110δ
1833	1.41844	Scopoletin	92-61-5	192.17	Neuroscience	mAChR
1834	1.16312	Syn-Ake acetate	823202-99-9	495.58	Neuroscience	Muscarinic AChR
1835	1.30496	6-fluoro-DL-Tryptophan	7730-20-3	222.22	GPCR/G Protein	5-HT
1836	0.567376	CIL62	T8468	382.45	Others	cell death
1837	1.07801	Gentiopicrin	20831-76-9	356.33	Metabolism	CYP2A6;CYP2E1
1838	0.964539	TM38837	1253641-65-4	617.51	GPCR/G Protein	CB1
1839	0.907801	Gymnemagenin	22467-07-8	506.7	Metabolism	LXR
1840	0.93617	Notoginsenoside R1	80418-24-2	933.13	MAPK	ERK1; ERK2
1841	1.16312	Isopsoralen	523-50-2	186.17	Immunology/Inflammation	antiviral
1842	1.21986	ZSET-1446	887603-94-3	236.27	Membrane transporter/Ion channel	Calcium Channel
1843	0.851064	Daphnetin	486-35-1	178.14	Angiogenesis	EGFR; PKA; PKC
1844	0.907801	Nsc267697	10387-50-5	230.26	Microbiology&virology	Antifungal
1845	0.93617	Pinacidil monohydrate	85371-64-8	263.34	Membrane transporter/Ion channel	Potassium Channel
1846	1.30496	Ginsenoside Rg1	22427-39-0	801.01	Neuroscience	Amyloid-β; NF-κB
1847	1.19149	Wogonin	632-85-9	284.26	Cell cycle/Check point	CDK
1848	0.0567376	Helenine	546-43-0	232.33	JAK/STAT Signaling	STAT
1849	1.07801	Stevioside	57817-89-7	804.88	Immunology/Inflammation	TLR2
1850	0.794326	Costunolide	553-21-9	232.32	DNA Damage/DNA Repair	FPTase; Telomerase (MCF-7); Telomerase (MDA-MB-231)
1851	0.851064	Isoimperatorin	482-45-1	270.28	Neuroscience	AChE
1852	1.30496	ADH-503	2055362-74-6	524.7	Immunology/Inflammation	CD11b
1853	0.879433	SU14813	627908-92-3	442.48	Angiogenesis	VEGFR;Kit
1854	1.02128	Schizandrin B	61281-37-6	400.46	DNA Damage/DNA Repair	ATR
1855	0.141844	ASP4132	1640294-30-9	937.06	PI3K/Akt/mTOR	AMPK
1856	1.61702	Adenosine amine congener	96760-69-9	576.6	GPCR/G Protein	A1
1857	1.02128	Gossypol acetic acid	12542-36-8	578.61	Apoptosis	Bcl-2
1858	1.10638	Daidzin	552-66-9	416.37	Metabolism	ALDH-Ⅰ; ALDH-Ⅱ
1859	1.02128	Ginsenoside Re	52286-59-6	947.14	MAPK	Amyloid-β; JNK; NF-κB
1860	0.765957	Psoralen	66-97-7	186.17	DNA Damage/DNA Repair	DNA/RNA Synthesis
1861	0.170213	Astilbin	29838-67-3	450.39	Apoptosis	Keap1-Nrf2; NF-κB; TNF-α
1862	0.907801	Isorhamnetin	480-19-3	316.27	MAPK	MEK; PI3K
1863	1.02128	Ganaxolone	38398-32-2	332.52	Neuroscience	GABAA
1864	0.822695	GLX351322	835598-94-2	431.5	Immunology/Inflammation	NOX4
1865	0.340426	(-)-Epicatechin gallate	1257-08-5	442.38	Immunology/Inflammation	COX
1866	0.70922	Arctiin	20362-31-6	534.55	Metabolism	AdipoR
1867	1.47518	Ginsenoside Rd	52705-93-8	947.15	Immunology/Inflammation	Calcium Channel; COX; P450; NF-κB
1868	0.964539	Icariin	489-32-7	676.68	Metabolism	PDE5
1869	1.04965	Rosmarinic acid	20283-92-5	360.33	Metabolism	MAO-A; MAO-B; COMT;IKK β
1870	1.30496	Patchouli alcohol	5986-55-0	222.2	Microbiology&virology	antifungal
1871	0.283688	Arctigenin	7770-78-7	372.41	Autophagy	Autophagy; MMP
1872	1.10638	ML188	1417700-13-0	433.54	Microbiology&virology	SARS-CoV
1873	1.2766	Epicatechin	490-46-0	290.28	Immunology/Inflammation	COX
1874	0.737589	Spastazoline	2351882-11-4	382.51	Others	spastin
1875	1.19149	VBIT-12	2089227-65-4	417.5	Membrane transporter/Ion channel	VDAC1
1876	1.16312	MMP-9-IN-1	502887-71-0	369.39	Proteases/Proteasome	MMP-9
1877	1.21986	Schisandrin	7432-28-2	432.51	Autophagy	Autophagy
1878	1.07801	Curcumol	4871-97-0	236.35	Angiogenesis	JAK
1879	1.07801	Sennoside B	128-57-4	862.74	Angiogenesis	PDGFR
1880	1.13475	Epigallocatechin	970-74-1	306.27	Metabolism	MMP
1881	0.70922	Nobiletin	478-01-3	402.4	Proteases/Proteasome	MMP
1882	1.16312	(20S)-Protopanaxadiol	30636-90-9	460.39	Apoptosis	Apoptosis inducer
1883	1.07801	VTP-27999 TFA	1013937-63-7	639.1	Endocrinology & Hormones	Renin
1884	2.1844	Forskolin	66575-29-9	410.51	Neuroscience	Adenylyl cyclase (AC)
1885	1.10638	(+)-Bicuculline	485-49-4	367.36	Membrane transporter/Ion channel	GABAR
1886	0.879433	Loganin	18524-94-2	390.38	NF-Κb	NF-κB;AChE;BChE;BACE1
1887	1.2766	Asiaticoside	16830-15-2	959.15	MAPK	p38 MAPK; TGFβ1
1888	1.30496	Sodium Aescinate	20977-05-3	1123.21	Angiogenesis	HIF-1α
1889	1.24823	7,8-Dihydroxyflavone	38183-03-8	254.24	Tyrosine Kinase/Adaptors	TrkB
1890	0.0567376	Plumbagin	481-42-5	188.18	Immunology/Inflammation	ROS
1891	0.0283688	Celastrol	34157-83-0	450.62	Proteases/Proteasome	20S proteasome
1892	0.652482	(-)-Huperzine A	102518-79-6	242.32	Neuroscience	AChE (G4 form)
1893	0.964539	Germacrone	6902-91-6	218.17	Immunology/Inflammation	Antiviral; CYP2B6; CYP3A4
1894	0.70922	Ginsenoside Rh2	78214-33-2	622.87	Angiogenesis	EGFR
1895	1.95745	Avacopan	1346623-17-3	581.6	Immunology/Inflammation	complement 5a receptor (C5aR)
1896	0.964539	FT113	1630808-89-7	409.41	Metabolism	FAS
1897	1.13475	Cyclopamine	4449-51-8	411.63	GPCR/G Protein	Smoothened
1898	1.30496	Nandrolone phenpropionate	62-90-8	406.6	Endocrinology & Hormones	androgen receptor
1899	0.851064	Monocrotaline	315-22-0	325.36	Stem Cells	TGFβ
1900	0.907801	MD2-TLR4-IN-1	2249801-12-3	421.28	Immunology/Inflammation	MD2-TLR4
1901	0.964539	Harmine hydrochloride	343-27-1	248.71	Neuroscience	GluR1;DYRK1A;DYRK1B;DYRK2
1902	0.425532	Schisantherin A	58546-56-8	536.57	NF-Κb	NF-κB
1903	0.879433	BAY-545	1699717-32-2	433.45	GPCR/G Protein	A2B adenosine receptor
1904	1.07801	Danazol	17230-88-5	337.46	Endocrinology & Hormones	Androgen Receptor; ER; ER; GNRHR
1905	0.879433	LML-134	1542135-76-1	375.47	GPCR/G Protein	H3 receptor
1906	0.907801	Bilirubin	635-65-4	584.68	Metabolism	Endogenous Metabolite
1907	0.822695	Meglutol	503-49-1	162.14	Metabolism	HMG-CoA reductase
1908	1.13475	QO-40	1259536-70-3	377.75	Membrane transporter/Ion channel	KCNQ2/Q3 potassium channel
1909	2.69504	Dazoxiben	74226-22-5	268.7	GPCR/G Protein	Thromboxane (TX) synthase
1910	0.964539	EB-3D	1839150-63-8	644.4	Neuroscience	choline kinase alpha 1 (ChoKα1)
1911	1.07801	Lerisetron	143257-98-1	292.38	GPCR/G Protein	5-HT3
1912	0.652482	Oncrasin 1	75629-57-1	269.73	GPCR/G Protein	K-Ras
1913	0.851064	VU0810464	2126040-21-7	349.83	Membrane transporter/Ion channel	GIRK
1914	0.907801	Saikosaponin A	20736-09-8	780.99	NF-Κb	NF-κB
1915	2.66667	Picroside I	27409-30-9	492.47	Proteases/Proteasome	MMP
1916	0.93617	Tetramethylpyrazine	1124-11-4	136.2	Oxidation-Reduction	antioxidant
1917	1.13475	6-O-α-D-Glucopyranosyl-D-fructose, Isoma	343336-76-5	360.31	Others	Others
1918	1.00483	Tetrahydroberberine THB	522-97-4	339.39	GPCR/G Protein	5-HT; Dopamine
1919	1.31401	Beta-Sitosterol	83-46-5	414.72	Metabolism	PPL
1920	0.154589	Triptolide	38748-32-2	360.4	Cytoskeletal Signaling	heat shock factor (HSF1)( in ALL cell lines); Mdm2
1921	1.23671	Echinocystic acid	510-30-5	472.7	Oxidation-Reduction	antioxidant
1922	1.23671	Betulin	473-98-3	442.72	Metabolism	SREBP( K562 cell)
1923	1.23671	R-268712	879487-87-3	363.39	Angiogenesis	ALK5
1924	4.48792	Pimasertib	1236699-92-5	431.2	MAPK	MEK1/2 (MM cell line)
1925	0.618357	Verteporfin	129497-78-5	718.79	Angiogenesis	VDA
1926	1.15942	BI-3406	2230836-55-0	462.46	GPCR/G Protein	KRAS-SOS1;MAPK
1927	1.15942	Atorvastatin Calcium	134523-03-8	1155.34	Metabolism	HMG-CoA reductase
1928	0.927536	Marbofloxacin	115550-35-1	362.36	DNA Damage/DNA Repair	Topo II; Topo IV
1929	2.9372	Foretinib	849217-64-7	632.65	Angiogenesis	Met; RON; Tie-2; VEGFR2 (KDR); VEGFR3/FLT4
1930	0.927536	NS 1619	153587-01-0	362.23	Membrane transporter/Ion channel	Potassium Channel
1931	0.772947	(±)-Methyl Jasmonate	39924-52-2	224.3	Others	Others
1932	1.23671	Alvelestat	848141-11-7	545.53	Proteases/Proteasome	neutrophil elastase; neutrophil elastase
1933	0.463768	PFK-158	1462249-75-7	328.29	Metabolism	PFKFB3
1934	1.3913	Pinometostat	1380288-87-8	562.71	Chromatin/Epigenetic	DOT1L
1935	1.3913	APX-115 free base	1270084-92-8	279.34	Immunology/Inflammation	Nox1;Nox2;Nox4
1936	0.618357	Carbendazim	10605-21-7	191.19	Microbiology&virology	Antifungal
1937	1.62319	Potassium canrenoate	2181-04-6	396.56	Endocrinology & Hormones	Mineralocorticoid Receptor
1938	1.15942	LY2608204	1234703-40-2	559.81	Metabolism	glucokinase
1939	0.850242	piperitone	89-81-6	152.23	Others	Others
1940	1.31401	CUDC-101	1012054-59-9	434.49	Chromatin/Epigenetic	EGFR; HDAC; HDAC1; HDAC10; HDAC2; HDAC3; HDAC4; HDAC5; HDAC6; HDAC7; HDAC8; HDAC9; HER2
1941	0.850242	L67	325970-71-6	486.11	DNA Damage/DNA Repair	DNA ligases
1942	1.62319	Bethanechol chloride	590-63-6	196.68	Neuroscience	muscarinic receptor
1943	0.772947	Vorapaxar sulfate	705260-08-8	590.66	GPCR/G Protein	PAR-1
1944	1.00483	Thioguanine	154-42-7	167.2	Chromatin/Epigenetic	DNMT1;USP2
1945	0.463768	N-Ethylmaleimide	128-53-0	125.13	Proteases/Proteasome	Cysteine protease
1946	4.2657	Selumetinib	606143-52-6	457.68	MAPK	MEK1; ERK1; ERK2
1947	1.54589	Enzalutamide	915087-33-1	464.44	Endocrinology & Hormones	Androgen Receptor
1948	6.64734	Entinostat	209783-80-2	376.41	Chromatin/Epigenetic	HDAC1; HDAC3
1949	4.95169	PD0325901	391210-10-9	482.19	MAPK	MEK
1950	1.54589	Amaranth	915-67-3	604.5	Others	Others
1951	0.927536	Saracatinib	379231-04-6	542.03	Angiogenesis	c-Src; Lck; BLK; EGFR (L858R); EGFR (L861Q); c-Yes; FGR; Fyn; Lyn
1952	0.772947	Ceftiofur hydrochloride	103980-44-5	560.02	Microbiology&virology	Antibacterial
1953	0.541063	Abiraterone Acetate	154229-18-2	391.55	Metabolism	CYP17
1954	1.23671	Emtricitabine	143491-57-0	247.25	Microbiology&virology	Reverse Transcriptase
1955	0.309179	MLS000532223	16616-39-0	251.24	Others	Rho family GTPases
1956	1.00483	Phospho(enol)pyruvic acid monopotassium	4265-07-0	206.13	Others	Others
1957	0.772947	Clinofibrate	30299-08-2	468.58	Metabolism	HMGCR
1958	1.62319	Tyramine	51-67-2	137.18	Metabolism	MAOs
1959	1.08213	Pyrazolanthrone	129-56-6	220.23	Cell cycle/Check point	Aurora A; JNK1; JNK2; JNK3; TrkA
1960	1.00483	BI 2536	755038-02-9	521.66	Cell cycle/Check point	BRD4; PLK1; PLK2; PLK3
1961	1.15942	Iniparib	160003-66-7	292.03	Chromatin/Epigenetic	PARP1
1962	0.850242	Imatinib	152459-95-5	493.6	Angiogenesis	v-Abl; c-Kit; PDGFR
1963	0.927536	Palbociclib hydrochloride	827022-32-2	483.99	Cell cycle/Check point	CDK4/CyclinD1; CDK4/CyclinD3; CDK6/CyclinD2
1964	2.08696	Valrubicin	56124-62-0	723.64	Cytoskeletal Signaling	PKC
1965	1.00483	Posaconazole	171228-49-2	700.78	Microbiology&virology	Antifungal
1966	0.927536	Rolipram	61413-54-5	275.34	Metabolism	PDE4B; PDE4D
1967	1.08213	Carmustine	154-93-8	214.05	DNA Damage/DNA Repair	DNA Alkylator
1968	0.463768	Pevonedistat	905579-51-3	443.52	Ubiquitination	NAE
1969	1.00483	Methylcobalamin	13422-55-4	1344.38	Metabolism	Vitamin
1970	0.0772947	Bortezomib-pinanediol	205393-22-2	518.46	Ubiquitination	Proteasome
1971	1.00483	GKT137831	1218942-37-0	394.85	Immunology/Inflammation	NOX1; NOX4
1972	0.772947	Tetrahydropapaverine hydrochloride	6429-04-5	379.88	Metabolism	Tryptophan hydroxylase
1973	0.927536	Benidipine hydrochloride	91599-74-5	542.03	Angiogenesis	EGFR (L861Q); c-Src; c-Yes; Lck; Lyn
1974	1.00483	Astaxanthin	472-61-7	596.84	Metabolism	PPARγ
1975	0.386473	VU0119498	79183-37-2	316.15	Neuroscience	mAChR
1976	1.08213	LC3-mHTT-IN-AN1	486443-73-6	411.04	Autophagy	mHTT-LC3 Linker Compound
1977	1.4686	Quetiapine Fumarate	111974-72-2	883.09	Neuroscience	HT; Adrenergic Receptor; Dopamine
1978	0.618357	Trelagliptin	865759-25-7	357.38	Proteases/Proteasome	DPP-4
1979	0.927536	Ozagrel	82571-53-7	228.25	Proteases/Proteasome	Thromboxane A2 synthetase
1980	0.695652	Rupatadine Fumarate	182349-12-8	532.03	GPCR/G Protein	H1 receptor; PAFR
1981	1.00483	Abiraterone	154229-19-3	349.51	Metabolism	CYP17
1982	0.541063	Orantinib	252916-29-3	310.35	Angiogenesis	FGFR1; PDGFRβ; Flk1
1983	1.00483	Z-VAD(OMe)-FMK	187389-52-2	467.49	Apoptosis	Pan-caspase
1984	0.541063	CM 10	692269-09-3	321.4	Metabolism	ALDH1
1985	1.15942	PJ34	344458-19-1	295.34	Chromatin/Epigenetic	PARP1; PARP2
1986	0.309179	Pyrrolidinedithiocarbamate ammonium	5108-96-3	164.29	NF-Κb	NF-κB
1987	3.40097	SCH772984	942183-80-4	587.67	MAPK	ERK1; ERK2
1988	0.309179	LY2835219	1231930-82-7	602.7	Cell cycle/Check point	CDK4; CDK6
1989	1.00483	Ropinirole hydrochloride	91374-20-8	296.84	GPCR/G Protein	D2
1990	0.927536	Abietic Acid	514-10-3	302.45	Metabolism	MMP-1; PPARα; PPARγ;5-lipoxygenase
1991	1.31401	Povidone-iodine	25655-41-8	364.95	Microbiology&virology	Antibiotic
1992	0.850242	Sultamicillin Tosylate	83105-70-8	766.86	Microbiology&virology	Antibiotic
1993	0.154589	Obatoclax Mesylate	803712-79-0	413.49	Apoptosis	Bcl-2
1994	1.23671	Raphin1	2022961-17-5	231.08	Others	Phosphatase
1995	1.00483	Nicarbazin	330-95-0	426.38	Microbiology&virology	Antibiotic
1996	0.695652	VU0238441	85511-68-8	339.7	Neuroscience	M5 mAChR
1997	0.850242	U-104	178606-66-1	309.32	Metabolism	Carbonic anhydrase I; Carbonic anhydrase II; Carbonic anhydrase IX; CAXII
1998	1.54589	Ambroxol hydrochloride	23828-92-4	414.56	Membrane transporter/Ion channel	Sodium Channel
[truncated: 5,059 more rows]
